# Supplementary material for: Ecological Diversity of Bacterial Rhizomicrobiome Core during the Growth of Selected Wheat Cultivars
Source: Biology (Basel). 2023 Jul 30;12(8):1067. doi: 10.3390/biology12081067 (PMC10451756; doi:10.3390/biology12081067)
Supplement: Supplementary file 1 [file biology-12-01067-s001.zip › biology-2504294-supplementary.xlsx]

## Sheet: OTU COUNTS
							W1	L1	W2	L2	W3	L3	W4	L4
OTUID	Kingdom	Phylum	Class	Order	Family	Genus	H1	H2	N1	N2	R1	R2	T1	T2
	Bacteria	Proteobacteria	Alphaproteobacteria	Rhizobiales	Hyphomicrobiaceae
OTU1	Bacteria	Proteobacteria	Alphaproteobacteria	Sphingomonadales	Sphingomonadaceae	Sphingomonas	226	204	431	248	490	406	165	287
OTU2	Bacteria	Nitrospirae	Nitrospira	Nitrospirales	Nitrospiraceae	Nitrospira	917	233	0	97	0	0	554	101
OTU3	Bacteria	Actinobacteria	Actinobacteria	Micrococcales	Micrococcaceae	Pseudarthrobacter	20	210	352	215	317	242	57	207
OTU4	Bacteria	Proteobacteria	Betaproteobacteria	Burkholderiales			45	104	147	104	342	276	48	222
OTU5	Bacteria	Proteobacteria	Alphaproteobacteria	Rhizobiales			0	0	272	23	536	446	0	0
OTU6	Bacteria	Proteobacteria	Alphaproteobacteria	Rhizobiales			193	279	0	70	0	0	249	360
OTU7	Bacteria	Actinobacteria	Actinobacteria	Micrococcales	Micrococcaceae	Pseudarthrobacter	147	122	218	133	98	110	134	159
OTU8	Bacteria	Proteobacteria	Alphaproteobacteria	Rhizobiales	Bradyrhizobiaceae	Bradyrhizobium	67	134	124	88	189	144	94	235
OTU9	Bacteria	Acidobacteria	Acidobacteria_Gp16	Gp16			116	143	161	95	127	94	133	198
OTU10	Bacteria	Proteobacteria	Alphaproteobacteria	Rhizobiales	Bradyrhizobiaceae		12	159	99	125	190	175	9	246
OTU11	Bacteria	Proteobacteria	Alphaproteobacteria	Rhizobiales	Bradyrhizobiaceae	Bradyrhizobium	0	136	168	208	97	149	37	216
OTU12	Bacteria	Acidobacteria	Acidobacteria_Gp3	Gp3			271	243	0	79	0	0	260	157
OTU13	Bacteria	Proteobacteria	Alphaproteobacteria	Rhizobiales	Bradyrhizobiaceae		139	337	61	143	16	12	125	161
OTU14	Bacteria	Verrucomicrobia	Spartobacteria				574	33	0	0	0	0	381	0
OTU15	Bacteria	Proteobacteria	Alphaproteobacteria	Rhizobiales	Bradyrhizobiaceae		145	291	0	78	0	9	259	127
OTU16	Bacteria	Nitrospirae	Nitrospira	Nitrospirales	Nitrospiraceae	Nitrospira	46	199	110	122	38	50	82	249
OTU17	Bacteria	Proteobacteria	Alphaproteobacteria	Rhizobiales	Hyphomicrobiaceae	Hyphomicrobium	45	41	216	148	70	107	75	170
OTU18	Bacteria	Acidobacteria	Acidobacteria_Gp1	Gp1			219	215	0	59	0	0	184	189
OTU19	Bacteria	Proteobacteria	Alphaproteobacteria	Sphingomonadales	Sphingomonadaceae	Sphingomonas	150	236	14	85	0	0	163	116
OTU20	Bacteria	Verrucomicrobia	Spartobacteria				85	213	21	162	0	0	167	83
OTU21	Bacteria	Gemmatimonadetes	Gemmatimonadetes	Gemmatimonadales	Gemmatimonadaceae		68	196	69	117	25	51	84	118
OTU22	Bacteria	Actinobacteria	Actinobacteria	Propionibacteriales	Nocardioidaceae	Marmoricola	93	144	0	129	0	0	185	129
OTU23	Bacteria	Proteobacteria	Alphaproteobacteria	Rhizobiales	Hyphomicrobiaceae	Methyloceanibacter	79	105	70	108	0	47	96	155
OTU24	Bacteria	Proteobacteria	Alphaproteobacteria	Rhizobiales	Hyphomicrobiaceae		0	0	160	34	276	189	0	0
OTU25	Bacteria	Actinobacteria	Thermoleophilia	Solirubrobacterales	Baekduiaceae	Baekduia	52	81	106	82	76	69	58	133
OTU26	Bacteria	Actinobacteria	Thermoleophilia				0	0	0	0	0	0	634	0
OTU27	Bacteria	Acidobacteria	Acidobacteria_Gp16	Gp16			214	165	0	44	0	0	171	31
OTU28	Bacteria	Acidobacteria	Acidobacteria_Gp4	Gp4			121	94	0	98	37	59	109	101
OTU29	Bacteria	Proteobacteria	Betaproteobacteria				0	163	77	70	57	62	36	152
OTU30	Bacteria	Nitrospirae	Nitrospira	Nitrospirales	Nitrospiraceae	Nitrospira	122	172	0	80	0	0	140	91
OTU31	Bacteria	Proteobacteria	Alphaproteobacteria	Rhodospirillales	Azospirillaceae	Skermanella	0	0	141	61	26	132	0	244
OTU32	Bacteria	Actinobacteria	Thermoleophilia	Gaiellales	Gaiellaceae	Gaiella	0	0	158	59	205	163	0	0
OTU33	Bacteria	Proteobacteria	Alphaproteobacteria	Rhodospirillales	Azospirillaceae	Skermanella	85	121	75	80	0	0	105	93
OTU34	Bacteria	Proteobacteria	Betaproteobacteria	Burkholderiales			75	264	0	46	0	0	66	106
OTU35	Bacteria	Actinobacteria	Actinobacteria	Streptosporangiales	Streptosporangiaceae	Streptosporangium	0	105	88	119	21	34	41	143
OTU36	Bacteria	Actinobacteria	Actinobacteria	Streptomycetales	Streptomycetaceae	Streptomyces	64	68	15	35	75	25	204	60
OTU37	Bacteria	Nitrospirae	Nitrospira	Nitrospirales	Nitrospiraceae	Nitrospira	72	99	0	94	0	63	93	122
OTU38	Bacteria	Actinobacteria	Thermoleophilia	Gaiellales	Gaiellaceae	Gaiella	312	61	0	0	0	0	167	0
OTU39	Bacteria	Proteobacteria	Betaproteobacteria	Burkholderiales			85	88	52	71	21	32	102	83
OTU40	Bacteria	Acidobacteria	Acidobacteria_Gp6	Gp6			240	102	0	0	0	0	177	14
OTU41	Bacteria	Proteobacteria	Betaproteobacteria	Burkholderiales	Oxalobacteraceae	Massilia	0	13	151	94	96	120	0	50
OTU42	Bacteria	Proteobacteria	Gammaproteobacteria				0	104	88	101	108	0	39	80
OTU43	Bacteria	Actinobacteria	Thermoleophilia	Gaiellales	Gaiellaceae	Gaiella	0	25	73	91	50	138	0	141
OTU44	Bacteria	Actinobacteria	Actinobacteria				0	0	94	135	0	72	56	157
OTU45	Bacteria	Proteobacteria	Alphaproteobacteria	Sphingomonadales	Sphingomonadaceae	Sphingomonas	104	150	0	31	0	0	76	141
OTU46	Bacteria	Proteobacteria	Alphaproteobacteria	Sphingomonadales	Sphingomonadaceae	Sphingomonas	90	148	24	35	0	0	151	51
OTU47	Bacteria	Verrucomicrobia	Subdivision3				0	0	132	87	0	164	0	112
OTU48	Bacteria	Acidobacteria	Holophagae	Holophagales	Holophagaceae	Geothrix	0	64	103	70	86	89	0	74
OTU49	Bacteria	Actinobacteria	Actinobacteria	Streptomycetales	Streptomycetaceae	Streptomyces	383	0	0	0	0	0	102	0
OTU50	Bacteria	Actinobacteria	Actinobacteria	Propionibacteriales	Nocardioidaceae	Marmoricola	60	102	63	51	0	0	146	63
OTU51	Bacteria	Proteobacteria	Gammaproteobacteria	Xanthomonadales	Xanthomonadaceae		0	0	89	54	227	80	0	27
OTU52	Bacteria	Proteobacteria	Alphaproteobacteria	Rhizobiales	Bradyrhizobiaceae		144	88	0	20	0	0	191	28
OTU53	Bacteria	Actinobacteria	Actinobacteria	Propionibacteriales	Nocardioidaceae	Nocardioides	279	33	0	0	0	0	152	0
OTU54	Bacteria	Proteobacteria	Alphaproteobacteria	Rhodospirillales	Reyranellaceae	Reyranella	167	121	0	0	0	0	113	62
OTU55	Bacteria	Proteobacteria	Alphaproteobacteria	Rhizobiales	Bradyrhizobiaceae		103	110	32	0	0	0	149	67
OTU56	Bacteria	Acidobacteria	Acidobacteria_Gp4	Gp4			52	191	0	43	0	0	63	104
OTU57	Bacteria	Proteobacteria	Deltaproteobacteria	Myxococcales	Labilitrichaceae	Labilithrix	0	95	67	74	14	46	0	141
OTU58	Bacteria	Acidobacteria	Acidobacteria_Gp16	Gp16			29	68	51	65	46	71	57	49
OTU59	Bacteria	Proteobacteria	Alphaproteobacteria	Rhizobiales	Hyphomicrobiaceae		0	0	119	0	182	134	0	0
OTU60	Bacteria	Proteobacteria	Betaproteobacteria				118	92	0	0	0	0	142	72
OTU61	Bacteria	Proteobacteria	Gammaproteobacteria	Xanthomonadales	Xanthomonadaceae	Lysobacter	68	114	0	61	0	0	95	86
OTU62	Bacteria	Acidobacteria	Acidobacteria_Gp6	Gp6			17	49	71	100	46	55	21	65
OTU63	Bacteria	Proteobacteria	Deltaproteobacteria				0	0	116	61	125	122	0	0
OTU64	Bacteria	Firmicutes	Bacilli	Bacillales	Bacillaceae_1	Bacillus	103	105	0	0	0	0	122	89
OTU65	Bacteria	Proteobacteria	Alphaproteobacteria	Sphingomonadales	Sphingomonadaceae	Sphingomonas	74	101	33	30	28	23	69	56
OTU66	Bacteria	Actinobacteria	Thermoleophilia	Gaiellales	Gaiellaceae	Gaiella	203	80	0	0	0	0	127	0
OTU67	Bacteria	Proteobacteria	Alphaproteobacteria	Rhodospirillales	Reyranellaceae	Reyranella	51	100	0	26	0	0	109	124
OTU68	Bacteria	Proteobacteria	Alphaproteobacteria	Rhizobiales	Devosiaceae	Devosia	146	84	0	0	0	0	154	24
OTU69	Bacteria	Proteobacteria	Alphaproteobacteria	Rhizobiales	Bradyrhizobiaceae		119	70	59	0	27	0	111	22
OTU70	Bacteria	Proteobacteria	Alphaproteobacteria	Rhizobiales	Parvibaculaceae		73	145	0	0	0	0	131	58
OTU71	Bacteria	Proteobacteria	Alphaproteobacteria	Sphingomonadales	Sphingomonadaceae	Sphingomonas	0	0	135	0	154	115	0	0
OTU72	Bacteria	Actinobacteria	Thermoleophilia	Gaiellales	Gaiellaceae	Gaiella	0	0	71	0	109	158	0	60
OTU73	Bacteria	Actinobacteria	Thermoleophilia	Gaiellales	Gaiellaceae	Gaiella	172	79	0	0	0	0	140	0
OTU74	Bacteria	Proteobacteria	Alphaproteobacteria	Sphingomonadales	Sphingomonadaceae	Sphingomonas	130	100	0	0	0	0	120	41
OTU75	Bacteria	Actinobacteria					0	43	71	56	116	58	0	46
OTU76	Bacteria	Proteobacteria	Betaproteobacteria	Burkholderiales	Oxalobacteraceae		0	0	58	0	210	122	0	0
OTU77	Bacteria	Actinobacteria					132	151	0	0	0	0	106	0
OTU78	Bacteria	Actinobacteria	Thermoleophilia	Gaiellales	Gaiellaceae	Gaiella	0	0	104	64	92	125	0	0
OTU79	Bacteria	Acidobacteria	Acidobacteria_Gp6	Gp6			52	112	0	47	0	0	65	108
OTU80	Bacteria	Proteobacteria	Deltaproteobacteria				0	0	109	0	128	146	0	0
OTU81	Bacteria	Acidobacteria	Acidobacteria_Gp4	Gp4			0	0	64	0	200	114	0	0
OTU82	Bacteria						0	0	90	118	18	36	0	112
OTU83	Bacteria	Proteobacteria	Alphaproteobacteria	Rhizobiales	Bradyrhizobiaceae	Pseudorhodoplanes	28	95	0	33	0	0	77	140
OTU84	Bacteria	Proteobacteria	Alphaproteobacteria	Rhizobiales	Hyphomicrobiaceae		0	0	119	41	78	89	0	45
OTU85	Bacteria	Proteobacteria	Betaproteobacteria	Nitrosomonadales			54	107	0	0	0	0	95	114
OTU86	Bacteria	Acidobacteria	Acidobacteria_Gp6	Gp6			20	76	80	72	0	0	45	76
OTU87	Bacteria	Proteobacteria	Gammaproteobacteria	Nevskiales	Steroidobacteraceae	Povalibacter	0	0	139	39	75	102	0	14
OTU88	Bacteria	Proteobacteria	Alphaproteobacteria	Rhodospirillales	Rhodospirillaceae	Aliidongia	0	0	60	0	161	141	0	0
OTU89	Bacteria	Acidobacteria	Acidobacteria_Gp4	Gp4			190	39	0	0	0	0	116	16
OTU90	Bacteria	Actinobacteria	Actinobacteria	Propionibacteriales	Nocardioidaceae	Nocardioides	33	110	0	86	0	0	43	89
OTU91	Bacteria	Proteobacteria	Betaproteobacteria	Burkholderiales	Oxalobacteraceae		0	45	71	83	16	56	0	90
OTU92	Bacteria	Actinobacteria	Actinobacteria	Streptosporangiales	Streptosporangiaceae	Nonomuraea	112	150	0	0	0	0	95	0
OTU93	Bacteria	Actinobacteria	Thermoleophilia	Gaiellales	Gaiellaceae	Gaiella	62	72	0	31	0	39	90	63
OTU94	Bacteria	Acidobacteria	Blastocatellia	Blastocatellales	Blastocatellaceae	Stenotrophobacter	72	107	0	0	0	0	114	63
OTU95	Bacteria	Proteobacteria	Alphaproteobacteria	Sphingomonadales	Sphingomonadaceae	Sphingomonas	48	115	0	55	0	0	69	69
OTU96	Bacteria	Proteobacteria	Alphaproteobacteria	Sphingomonadales	Sphingomonadaceae	Sphingomonas	46	135	0	36	0	0	91	46
OTU97	Bacteria	Proteobacteria	Alphaproteobacteria	Rhodospirillales	Rhodospirillaceae	Dongia	182	33	0	0	0	0	138	0
OTU98	Bacteria	Proteobacteria	Betaproteobacteria	Burkholderiales	Comamonadaceae		0	0	97	49	86	79	0	40
OTU99	Bacteria	Actinobacteria	Actinobacteria	Streptomycetales	Streptomycetaceae	Streptomyces	116	87	0	14	0	0	114	19
OTU100	Bacteria	Gemmatimonadetes	Gemmatimonadetes	Gemmatimonadales	Gemmatimonadaceae	Gemmatirosa	0	0	49	32	121	148	0	0
OTU101	Bacteria	Gemmatimonadetes	Gemmatimonadetes	Gemmatimonadales	Gemmatimonadaceae		205	24	0	0	0	0	119	0
OTU102	Bacteria	Acidobacteria	Acidobacteria_Gp16	Gp16			0	97	58	111	0	0	0	81
OTU103	Bacteria	Proteobacteria	Alphaproteobacteria	Micropepsales	Micropepsaceae		59	160	0	0	0	0	97	27
OTU104	Bacteria	Proteobacteria	Alphaproteobacteria	Rhodospirillales	Azospirillaceae		66	88	0	31	0	0	109	47
OTU105	Bacteria	Acidobacteria	Acidobacteria_Gp1	Gp1			0	136	0	0	51	59	0	95
OTU106	Bacteria	Proteobacteria	Alphaproteobacteria				129	70	0	0	0	0	128	12
OTU107	Bacteria	Proteobacteria	Betaproteobacteria	Burkholderiales			67	171	0	0	0	0	41	60
OTU108	Bacteria	Proteobacteria	Alphaproteobacteria	Rhodospirillales	Reyranellaceae	Reyranella	0	0	111	0	100	104	0	22
OTU109	Bacteria	Acidobacteria	Acidobacteria_Gp5	Gp5			45	65	19	39	39	34	37	56
OTU110	Bacteria	Proteobacteria	Alphaproteobacteria	Sphingomonadales	Sphingomonadaceae	Sphingomonas	0	62	45	50	59	50	33	35
OTU111	Bacteria	Proteobacteria	Alphaproteobacteria	Rhizobiales	Methylobacteriaceae	Microvirga	0	0	73	82	59	71	0	44
OTU112	Bacteria	Actinobacteria	Acidimicrobiia	Acidimicrobiales	Acidimicrobiales_incertae_sedis	Aciditerrimonas	0	0	72	37	120	60	0	39
OTU113	Bacteria	Gemmatimonadetes	Gemmatimonadetes	Gemmatimonadales	Gemmatimonadaceae	Roseisolibacter	0	42	48	51	32	83	34	37
OTU114	Bacteria	Acidobacteria	Acidobacteria_Gp4	Gp4			0	0	57	53	109	108	0	0
OTU115	Bacteria	Acidobacteria	Acidobacteria_Gp11	Gp11			0	0	130	0	81	114	0	0
OTU116	Bacteria	Verrucomicrobia	Opitutae	Opitutales	Opitutaceae	Lacunisphaera	0	0	67	66	68	85	0	39
OTU117	Bacteria	Actinobacteria	Acidimicrobiia	Acidimicrobiales			0	22	100	58	55	89	0	0
OTU118	Bacteria	Bacteroidetes	Sphingobacteriia	Sphingobacteriales	Sphingobacteriaceae	Mucilaginibacter	129	95	0	0	0	0	99	0
OTU119	Bacteria	Actinobacteria	Acidimicrobiia	Acidimicrobiales	Ilumatobacteraceae	Desertimonas	322	0	0	0	0	0	0	0
OTU120	Bacteria	Acidobacteria	Acidobacteria_Gp6	Gp6			10	71	32	82	19	19	8	80
OTU121	Bacteria	Acidobacteria	Acidobacteria_Gp3	Gp3			0	0	49	65	37	49	0	120
OTU122	Bacteria	Proteobacteria	Alphaproteobacteria	Rhizobiales			135	42	0	0	0	0	100	40
OTU123	Bacteria	Actinobacteria	Actinobacteria	Propionibacteriales	Nocardioidaceae	Marmoricola	0	24	47	46	50	51	40	58
OTU124	Bacteria	Verrucomicrobia	Spartobacteria				0	0	72	0	167	76	0	0
OTU125	Bacteria	Actinobacteria	Actinobacteria	Propionibacteriales	Nocardioidaceae	Nocardioides	26	102	24	96	0	0	0	66
OTU126	Bacteria	Proteobacteria	Alphaproteobacteria	Rhizobiales	Bradyrhizobiaceae	Bradyrhizobium	86	57	0	40	0	0	79	50
OTU127	Bacteria	Proteobacteria	Gammaproteobacteria	Xanthomonadales			184	0	0	0	0	0	125	0
OTU128	Bacteria	Actinobacteria	Thermoleophilia				42	218	0	0	0	0	49	0
OTU129	Bacteria	Proteobacteria	Alphaproteobacteria	Rhizobiales	Bradyrhizobiaceae	Rhodopseudomonas	42	70	0	23	0	0	88	83
OTU130	Bacteria	Proteobacteria	Alphaproteobacteria	Micropepsales	Micropepsaceae	Micropepsis	283	0	0	0	0	0	20	0
OTU131	Bacteria	Acidobacteria	Acidobacteria_Gp16	Gp16			77	89	0	29	0	0	84	23
OTU132	Bacteria	Gemmatimonadetes	Gemmatimonadetes	Gemmatimonadales	Gemmatimonadaceae		66	0	78	0	0	0	78	80
OTU133	Bacteria	Proteobacteria	Gammaproteobacteria	Xanthomonadales	Xanthomonadaceae	Arenimonas	0	32	54	75	0	0	0	139
OTU134	Bacteria	Bacteroidetes	Cytophagia	Cytophagales	Fulvivirgaceae	Chryseolinea	23	53	55	22	36	43	25	42
OTU135	Bacteria	Proteobacteria	Alphaproteobacteria	Sphingomonadales	Sphingomonadaceae	Sphingomonas	0	0	67	0	111	121	0	0
OTU136	Bacteria	Proteobacteria	Alphaproteobacteria	Micropepsales	Micropepsaceae	Micropepsis	44	112	0	0	0	0	93	49
OTU137	Bacteria	Proteobacteria	Alphaproteobacteria	Rhizobiales	Bradyrhizobiaceae	Pseudolabrys	297	0	0	0	0	0	0	0
OTU138	Bacteria	Actinobacteria	Actinobacteria	Geodermatophilales	Geodermatophilaceae	Blastococcus	43	132	0	0	0	0	74	48
OTU139	Bacteria	Proteobacteria	Gammaproteobacteria	Xanthomonadales	Rhodanobacteraceae	Rudaea	0	0	79	0	132	85	0	0
OTU140	Bacteria	Acidobacteria	Acidobacteria_Gp6	Gp6			75	60	0	0	0	0	160	0
OTU141	Bacteria	Proteobacteria	Gammaproteobacteria	Xanthomonadales	Xanthomonadaceae	Arenimonas	0	137	0	0	0	0	125	33
OTU142	Bacteria	Proteobacteria	Alphaproteobacteria	Micropepsales	Micropepsaceae		15	53	60	51	27	32	24	32
OTU143	Bacteria	Acidobacteria	Acidobacteria_Gp4	Gp4			176	15	0	23	20	0	39	20
OTU144	Bacteria	Actinobacteria	Thermoleophilia	Gaiellales	Gaiellaceae	Gaiella	0	70	0	95	0	0	20	107
OTU145	Bacteria	Acidobacteria	Acidobacteria_Gp11	Gp11			0	0	72	0	147	72	0	0
OTU146	Bacteria						0	0	67	0	94	81	0	49
OTU147	Bacteria	Planctomycetes	Planctomycetacia	Pirellulales	Thermoguttaceae	Thermostilla	62	128	0	0	0	0	99	0
OTU148	Bacteria	Proteobacteria	Betaproteobacteria	Nitrosomonadales	Methylophilaceae	Methylotenera	0	0	58	74	71	0	0	86
OTU149	Bacteria	Actinobacteria	Thermoleophilia	Gaiellales	Gaiellaceae	Gaiella	0	0	21	35	137	70	0	26
OTU150	Bacteria	Actinobacteria	Thermoleophilia	Solirubrobacterales			119	61	0	0	0	0	78	29
OTU151	Bacteria	Actinobacteria	Actinobacteria	Micrococcales	Intrasporangiaceae		40	55	32	51	0	0	34	73
OTU152	Bacteria	Proteobacteria	Betaproteobacteria	Nitrosomonadales			19	0	50	0	135	81	0	0
OTU153	Bacteria	Proteobacteria	Alphaproteobacteria	Sphingomonadales	Erythrobacteraceae	Porphyrobacter	0	0	67	39	68	61	0	50
OTU154	Bacteria	Proteobacteria	Alphaproteobacteria	Rhizobiales			115	64	0	0	0	0	105	0
OTU155	Bacteria	Acidobacteria	Acidobacteria_Gp7	Gp7			114	62	0	0	0	0	108	0
OTU156	Bacteria	Verrucomicrobia	Spartobacteria				0	18	48	86	40	46	0	46
OTU157	Bacteria	Proteobacteria	Alphaproteobacteria	Micropepsales	Micropepsaceae	Rhizomicrobium	41	77	0	38	0	25	50	52
OTU158	Bacteria	Proteobacteria	Alphaproteobacteria	Sphingomonadales	Sphingomonadaceae	Sphingomonas	89	76	0	0	0	0	116	0
OTU159	Bacteria	Proteobacteria	Betaproteobacteria				86	71	0	0	0	0	124	0
OTU160	Bacteria	Actinobacteria	Thermoleophilia	Solirubrobacterales	Baekduiaceae	Baekduia	62	94	0	20	0	0	90	15
OTU161	Bacteria	Bacteroidetes	Chitinophagia	Chitinophagales	Chitinophagaceae	Flavitalea	0	0	61	0	133	86	0	0
OTU162	Bacteria	Acidobacteria	Acidobacteria_Gp3	Gp3			191	20	0	0	0	0	67	0
OTU163	Bacteria	Actinobacteria	Acidimicrobiia	Acidimicrobiales	Iamiaceae	Actinomarinicola	77	95	0	0	0	0	106	0
OTU164	Bacteria	Actinobacteria	Acidimicrobiia	Acidimicrobiales			0	0	61	36	79	56	0	46
OTU165	Bacteria	Acidobacteria	Acidobacteria_Gp7	Gp7			9	51	40	42	51	60	24	0
OTU166	Bacteria	Actinobacteria	Actinobacteria	Micrococcales	Intrasporangiaceae	Oryzihumus	97	65	0	0	0	0	113	0
OTU167	Bacteria	Bacteroidetes	Chitinophagia	Chitinophagales	Chitinophagaceae	Chitinophaga	58	76	0	31	0	0	52	58
OTU168	Bacteria	Acidobacteria	Acidobacteria_Gp6	Gp6			0	37	41	0	48	57	29	62
OTU169	Bacteria	Actinobacteria	Actinobacteria	Propionibacteriales	Nocardioidaceae	Nocardioides	0	0	79	68	29	51	0	47
OTU170	Bacteria	Proteobacteria	Alphaproteobacteria	Rhizobiales	Bradyrhizobiaceae		106	93	0	0	0	0	74	0
OTU171	Bacteria	Actinobacteria	Actinobacteria	Mycobacteriales	Mycobacteriaceae	Mycobacterium	77	87	0	0	0	0	108	0
OTU172	Bacteria	Acidobacteria	Acidobacteria_Gp13	Gp13			45	49	41	60	0	0	39	38
OTU173	Bacteria	Acidobacteria	Acidobacteria_Gp1	Gp1			94	67	0	0	0	0	109	0
OTU174	Bacteria	Actinobacteria	Actinobacteria	Micrococcales	Intrasporangiaceae	Terrabacter	9	91	0	90	0	0	39	41
OTU175	Bacteria	Acidobacteria	Blastocatellia	Blastocatellales	Blastocatellaceae	Stenotrophobacter	64	65	0	0	0	0	71	69
OTU176	Bacteria	Acidobacteria	Acidobacteria_Gp1	Gp1			113	60	0	0	0	0	95	0
OTU177	Bacteria	Gemmatimonadetes	Gemmatimonadetes	Gemmatimonadales	Gemmatimonadaceae		104	77	0	0	0	0	87	0
OTU178	Bacteria	Acidobacteria	Acidobacteria_Gp6	Gp6			64	76	0	0	0	0	63	65
OTU179	Bacteria	Acidobacteria	Blastocatellia	Blastocatellales	Blastocatellaceae	Stenotrophobacter	0	0	45	0	134	89	0	0
OTU180	Bacteria	Acidobacteria	Acidobacteria_Gp6	Gp6			11	25	57	0	82	71	0	18
OTU181	Bacteria	Acidobacteria	Acidobacteria_Gp6	Gp6			0	0	98	0	77	89	0	0
OTU182	Bacteria	Proteobacteria	Alphaproteobacteria	Rhodospirillales			0	0	75	60	52	77	0	0
OTU183	Bacteria	Actinobacteria	Thermoleophilia	Gaiellales	Gaiellaceae	Gaiella	81	67	0	0	0	0	90	23
OTU184	Bacteria	Proteobacteria	Alphaproteobacteria	Rhizobiales			20	32	32	65	0	53	17	41
OTU185	Bacteria	Proteobacteria	Alphaproteobacteria	Rhodospirillales	Rhodospirillaceae		88	79	0	0	0	0	92	0
OTU186	Bacteria	Actinobacteria	Actinobacteria	Propionibacteriales	Nocardioidaceae	Nocardioides	112	71	0	0	0	0	75	0
OTU187	Bacteria	Actinobacteria	Actinobacteria	Propionibacteriales	Nocardioidaceae	Nocardioides	103	73	0	0	0	0	82	0
OTU188	Bacteria	Proteobacteria	Alphaproteobacteria	Rhodospirillales	Stellaceae	Stella	0	7	59	36	70	54	0	31
OTU189	Bacteria	Acidobacteria	Acidobacteria_Gp6	Gp6			55	73	0	36	0	0	61	29
OTU190	Bacteria	Firmicutes					0	0	89	0	68	96	0	0
OTU191	Bacteria	Proteobacteria	Betaproteobacteria	Burkholderiales	Oxalobacteraceae		0	24	54	59	28	43	0	44
OTU192	Bacteria	Actinobacteria	Actinobacteria				95	111	0	0	0	0	43	0
OTU193	Bacteria	Firmicutes	Bacilli	Bacillales	Bacillaceae_1	Neobacillus	0	86	32	64	0	0	0	67
OTU194	Bacteria	Proteobacteria	Gammaproteobacteria				40	62	0	29	0	0	30	87
OTU195	Bacteria	Acidobacteria	Acidobacteria_Gp4	Gp4			206	20	0	0	0	0	0	21
OTU196	Bacteria	Bacteroidetes	Saprospiria	Saprospirales	Saprospiraceae	Phaeodactylibacter	0	115	0	77	0	0	0	54
OTU197	Bacteria	Actinobacteria	Thermoleophilia	Gaiellales	Gaiellaceae	Gaiella	0	67	27	50	0	0	27	74
OTU198	Bacteria	Proteobacteria	Gammaproteobacteria	Nevskiales	Steroidobacteraceae	Povalibacter	0	0	68	0	64	57	0	56
OTU199	Bacteria	Gemmatimonadetes	Gemmatimonadetes	Gemmatimonadales	Gemmatimonadaceae	Gemmatirosa	0	0	57	0	106	82	0	0
OTU200	Bacteria	Acidobacteria	Acidobacteria_Gp7	Gp7			21	91	0	83	0	0	49	0
OTU201	Bacteria	Proteobacteria	Betaproteobacteria				0	0	102	57	0	35	0	50
OTU202	Bacteria	Acidobacteria	Acidobacteria_Gp6	Gp6			92	56	0	0	0	0	95	0
OTU203	Bacteria	Acidobacteria	Acidobacteria_Gp4	Gp4			0	28	0	104	52	0	0	59
OTU204	Bacteria	Proteobacteria	Alphaproteobacteria	Micropepsales	Micropepsaceae	Micropepsis	0	0	61	31	57	58	0	36
OTU205	Bacteria	Actinobacteria	Actinobacteria	Micrococcales	Intrasporangiaceae	Intrasporangium	137	27	0	0	0	0	78	0
OTU206	Bacteria	Nitrospirae	Nitrospira	Nitrospirales	Nitrospiraceae	Nitrospira	0	65	24	81	0	0	0	72
OTU207	Bacteria	Actinobacteria	Acidimicrobiia	Acidimicrobiales			0	0	58	0	84	100	0	0
OTU208	Bacteria	Verrucomicrobia	Subdivision3				120	46	0	0	0	0	74	0
OTU209	Bacteria	Proteobacteria	Alphaproteobacteria	Rhodospirillales	Rhodospirillaceae	Ferruginivarius	0	0	40	27	73	78	0	22
OTU210	Bacteria	Acidobacteria	Acidobacteria_Gp5	Gp5			67	49	0	16	0	0	89	18
OTU211	Bacteria	Proteobacteria	Gammaproteobacteria	Xanthomonadales	Xanthomonadaceae	Arenimonas	0	0	108	0	83	48	0	0
OTU212	Bacteria	Actinobacteria	Thermoleophilia	Gaiellales	Gaiellaceae	Gaiella	21	51	36	29	25	17	34	24
OTU213	Bacteria	Acidobacteria	Acidobacteria_Gp1	Gp1			0	0	52	0	143	42	0	0
OTU214	Bacteria	Proteobacteria	Alphaproteobacteria	Rhodospirillales	Reyranellaceae	Reyranella	105	0	0	0	0	0	131	0
OTU215	Bacteria	Acidobacteria	Acidobacteria_Gp3	Gp3			0	0	37	30	54	72	0	43
OTU216	Bacteria	Proteobacteria	Betaproteobacteria	Burkholderiales			78	58	0	0	0	0	75	24
OTU217	Bacteria	Actinobacteria	Actinobacteria	Mycobacteriales	Mycobacteriaceae	Mycobacterium	70	48	0	35	0	0	55	27
OTU218	Bacteria	Proteobacteria	Betaproteobacteria	Nitrosomonadales	Sterolibacteriaceae		37	53	0	0	0	0	45	100
OTU219	Bacteria	Actinobacteria	Actinobacteria	Geodermatophilales	Geodermatophilaceae	Blastococcus	0	0	94	0	60	81	0	0
OTU220	Bacteria	Actinobacteria					70	85	0	0	0	0	79	0
OTU221	Bacteria	Proteobacteria	Betaproteobacteria	Burkholderiales	Comamonadaceae		0	0	50	0	119	65	0	0
OTU222	Bacteria						214	0	0	0	0	0	19	0
OTU223	Bacteria	Proteobacteria	Betaproteobacteria	Burkholderiales			164	0	0	0	0	0	69	0
OTU224	Bacteria						0	0	88	0	65	80	0	0
OTU225	Bacteria	Proteobacteria	Alphaproteobacteria	Rhodospirillales	Rhodospirillaceae	Lacibacterium	0	0	53	0	99	80	0	0
OTU226	Bacteria	Proteobacteria	Betaproteobacteria	Burkholderiales			0	18	29	96	0	0	0	88
OTU227	Bacteria	Actinobacteria	Thermoleophilia	Gaiellales	Gaiellaceae	Gaiella	0	29	29	45	27	51	0	49
OTU228	Bacteria	Proteobacteria	Alphaproteobacteria	Sphingomonadales	Erythrobacteraceae	Porphyrobacter	0	75	0	52	0	0	0	102
OTU229	Bacteria	Proteobacteria	Alphaproteobacteria	Rhizobiales	Rhizobiaceae		67	53	0	13	0	0	60	35
OTU230	Bacteria	Actinobacteria	Actinobacteria	Micrococcales	Microbacteriaceae		0	0	36	38	55	67	0	32
OTU231	Bacteria	Actinobacteria					147	30	0	0	0	0	50	0
OTU232	Bacteria	Proteobacteria	Alphaproteobacteria	Rhizobiales	Bradyrhizobiaceae		90	63	0	0	0	0	74	0
OTU233	Bacteria	Proteobacteria	Betaproteobacteria				43	107	0	0	0	0	77	0
OTU234	Bacteria	Actinobacteria	Acidimicrobiia	Acidimicrobiales			28	0	11	0	40	52	96	0
OTU235	Bacteria	Nitrospirae	Nitrospira	Nitrospirales	Nitrospiraceae	Nitrospira	0	22	47	57	25	33	0	43
OTU236	Bacteria	Actinobacteria	Acidimicrobiia	Acidimicrobiales	Ilumatobacteraceae	Ilumatobacter	64	66	0	20	0	0	62	14
OTU237	Bacteria	Verrucomicrobia	Spartobacteria				0	0	43	0	83	62	0	38
OTU238	Bacteria	Proteobacteria	Alphaproteobacteria	Rhizobiales			0	69	0	53	0	0	21	82
OTU239	Bacteria	Acidobacteria	Acidobacteria_Gp3	Gp3			0	0	69	0	69	87	0	0
OTU240	Bacteria	Proteobacteria	Alphaproteobacteria	Rhodospirillales	Stellaceae	Stella	93	37	0	0	0	0	94	0
OTU241	Bacteria	Actinobacteria	Actinobacteria	Micrococcales	Intrasporangiaceae		35	43	0	40	0	0	57	49
OTU242	Bacteria	Proteobacteria	Betaproteobacteria				0	0	48	0	110	65	0	0
OTU243	Bacteria	Acidobacteria	Acidobacteria_Gp6	Gp6			119	33	0	0	0	0	69	0
OTU244	Bacteria	Proteobacteria	Betaproteobacteria	Nitrosomonadales	Nitrosomonadaceae	Nitrosospira	0	0	55	0	72	94	0	0
OTU245	Bacteria	Nitrospirae	Nitrospira	Nitrospirales	Nitrospiraceae	Nitrospira	50	93	0	0	0	0	53	24
OTU246	Bacteria	Proteobacteria	Betaproteobacteria				0	81	15	55	0	0	0	69
OTU247	Bacteria	Proteobacteria	Betaproteobacteria	Burkholderiales	Comamonadaceae	Variovorax	0	0	56	39	37	46	0	42
OTU248	Bacteria	Gemmatimonadetes	Gemmatimonadetes	Gemmatimonadales	Gemmatimonadaceae		37	26	34	44	0	26	52	0
OTU249	Bacteria	Actinobacteria	Actinobacteria	Streptomycetales	Streptomycetaceae	Streptomyces	7	44	17	63	0	17	0	70
OTU250	Bacteria	Nitrospirae	Nitrospira	Nitrospirales	Nitrospiraceae	Nitrospira	217	0	0	0	0	0	0	0
OTU251	Bacteria	Proteobacteria	Betaproteobacteria	Burkholderiales	Comamonadaceae		0	0	61	0	81	75	0	0
OTU252	Bacteria	Bacteroidetes	Sphingobacteriia	Sphingobacteriales	Sphingobacteriaceae	Mucilaginibacter	0	80	0	0	0	0	136	0
OTU253	Bacteria	Acidobacteria	Acidobacteria_Gp3	Candidatus_Solibacter			215	0	0	0	0	0	0	0
OTU254	Bacteria	Proteobacteria	Alphaproteobacteria	Rhodospirillales	Reyranellaceae	Reyranella	37	50	37	0	0	0	38	53
OTU255	Bacteria	Bacteroidetes	Chitinophagia	Chitinophagales	Chitinophagaceae	Flavitalea	68	36	0	0	0	0	110	0
OTU256	Bacteria	Bacteroidetes	Flavobacteriia	Flavobacteriales	Flavobacteriaceae	Flavobacterium	24	74	11	28	0	0	58	18
OTU257	Bacteria	Acidobacteria	Acidobacteria_Gp3	Gp3			0	24	63	35	27	23	3	37
OTU258	Bacteria	Proteobacteria	Gammaproteobacteria	Chromatiales			0	23	0	98	0	0	0	91
OTU259	Bacteria	Actinobacteria	Actinobacteria	Streptomycetales	Streptomycetaceae	Streptomyces	0	0	48	47	38	53	0	26
OTU260	Bacteria	Planctomycetes	Planctomycetacia	Pirellulales	Thermoguttaceae		0	0	0	70	0	82	0	60
OTU261	Bacteria	Proteobacteria	Gammaproteobacteria	Xanthomonadales	Xanthomonadaceae		75	62	0	0	0	0	58	15
OTU262	Bacteria	Proteobacteria	Betaproteobacteria	Nitrosomonadales	Nitrosomonadaceae	Nitrosospira	60	85	0	0	0	0	64	0
OTU263	Bacteria	Actinobacteria	Thermoleophilia	Gaiellales	Gaiellaceae	Gaiella	23	52	0	46	0	0	44	44
OTU264	Bacteria	Proteobacteria	Alphaproteobacteria	Rhodobacterales	Rhodobacteraceae	Amaricoccus	0	55	0	46	67	41	0	0
OTU265	Bacteria	Actinobacteria	Thermoleophilia	Gaiellales	Gaiellaceae	Gaiella	0	0	52	19	57	44	0	37
OTU266	Bacteria	Actinobacteria	Thermoleophilia	Thermoleophilales	Thermoleophilaceae	Thermoleophilum	62	86	0	0	0	0	60	0
OTU267	Bacteria	Acidobacteria	Acidobacteria_Gp4	Gp4			53	54	0	0	0	0	60	41
OTU268	Bacteria	Gemmatimonadetes	Gemmatimonadetes	Gemmatimonadales	Gemmatimonadaceae		0	41	0	95	0	0	0	72
OTU269	Bacteria	Gemmatimonadetes	Gemmatimonadetes	Gemmatimonadales	Gemmatimonadaceae	Gemmatimonas	0	0	56	0	85	67	0	0
OTU270	Bacteria	Actinobacteria	Actinobacteria	Micrococcales	Intrasporangiaceae	Pedococcus	0	0	87	57	0	0	0	63
OTU271	Bacteria	Proteobacteria	Alphaproteobacteria	Rhizobiales	Phyllobacteriaceae	Mesorhizobium	0	0	69	0	77	61	0	0
OTU272	Bacteria	Acidobacteria	Acidobacteria_Gp4	Gp4			0	0	45	37	32	58	0	35
OTU273	Bacteria	Proteobacteria	Betaproteobacteria	Nitrosomonadales			0	0	50	0	77	59	0	20
OTU274	Bacteria	Proteobacteria	Betaproteobacteria	Burkholderiales	Comamonadaceae		0	93	0	0	0	0	108	4
OTU275	Bacteria	Parcubacteria					0	90	27	41	0	0	47	0
OTU276	Bacteria	Acidobacteria	Acidobacteria_Gp1	Gp1			136	0	0	0	0	0	68	0
OTU277	Bacteria	Actinobacteria	Actinobacteria				33	46	0	35	0	0	46	44
OTU278	Bacteria	Acidobacteria	Acidobacteria_Gp10	Gp10			0	99	0	0	0	0	55	50
OTU279	Bacteria	Proteobacteria	Alphaproteobacteria	Rhizobiales	Hyphomicrobiaceae	Pedomicrobium	0	0	48	0	107	49	0	0
OTU280	Bacteria	Proteobacteria	Gammaproteobacteria	Xanthomonadales	Xanthomonadaceae	Lysobacter	0	0	33	0	75	96	0	0
OTU281	Bacteria						38	73	0	0	0	0	56	36
OTU282	Bacteria	Proteobacteria	Alphaproteobacteria	Rhizobiales	Hyphomicrobiaceae	Pedomicrobium	14	101	0	25	0	0	0	63
OTU283	Bacteria	Verrucomicrobia	Verrucomicrobiae	Verrucomicrobiales	Verrucomicrobiaceae	Luteolibacter	0	68	0	44	0	31	0	59
OTU284	Bacteria	Proteobacteria	Betaproteobacteria	Burkholderiales			0	0	52	47	45	33	0	25
OTU285	Bacteria	Actinobacteria	Actinobacteria	Propionibacteriales	Nocardioidaceae	Nocardioides	0	0	46	43	35	48	0	30
OTU286	Bacteria	Acidobacteria	Acidobacteria_Gp1	Gp1			0	0	32	19	55	43	23	30
OTU287	Bacteria	Actinobacteria	Acidimicrobiia	Acidimicrobiales			146	0	0	0	0	0	55	0
OTU288	Bacteria						57	47	0	0	0	0	44	53
OTU289	Bacteria	Proteobacteria	Alphaproteobacteria	Rhodospirillales			38	55	0	24	0	0	49	35
OTU290	Bacteria	Proteobacteria	Alphaproteobacteria	Rhizobiales			66	78	0	0	0	0	56	0
OTU291	Bacteria	Acidobacteria	Acidobacteria_Gp2	Gp2			64	50	0	0	0	0	86	0
OTU292	Bacteria	Proteobacteria	Betaproteobacteria	Nitrosomonadales			50	65	0	0	0	0	85	0
OTU293	Bacteria	Acidobacteria	Acidobacteria_Gp1	Gp1			0	0	51	42	0	64	0	43
OTU294	Bacteria	Bacteroidetes	Flavobacteriia	Flavobacteriales	Flavobacteriaceae	Flavobacterium	0	116	0	0	0	0	83	0
OTU295	Bacteria	Actinobacteria	Thermoleophilia	Solirubrobacterales	Baekduiaceae	Baekduia	38	26	34	23	0	19	42	16
OTU296	Bacteria	Proteobacteria	Betaproteobacteria				0	0	26	61	0	12	0	99
OTU297	Bacteria	Actinobacteria					46	71	0	0	0	0	80	0
OTU298	Bacteria	Bacteroidetes	Cytophagia	Cytophagales	Hymenobacteraceae	Adhaeribacter	50	44	0	10	0	0	56	36
OTU299	Bacteria	Proteobacteria	Deltaproteobacteria	Myxococcales	Cystobacteraceae		0	48	0	32	63	0	0	53
OTU300	Bacteria	Acidobacteria	Acidobacteria_Gp16	Gp16			39	60	0	0	0	0	65	31
OTU301	Bacteria	Proteobacteria	Alphaproteobacteria	Rhizobiales	Phyllobacteriaceae	Mesorhizobium	28	99	0	0	0	0	68	0
OTU302	Bacteria	Actinobacteria	Thermoleophilia	Solirubrobacterales	Baekduiaceae	Baekduia	0	22	48	35	0	59	0	31
OTU303	Bacteria	Nitrospirae	Nitrospira	Nitrospirales	Nitrospiraceae	Nitrospira	34	55	0	0	0	0	76	28
OTU304	Bacteria	Actinobacteria	Actinobacteria	Propionibacteriales	Nocardioidaceae	Nocardioides	0	0	0	62	0	0	0	131
OTU305	Bacteria	Firmicutes	Bacilli	Bacillales	Bacillaceae_1	Peribacillus	0	0	0	0	112	81	0	0
OTU306	Bacteria	Acidobacteria	Acidobacteria_Gp4	Gp4			35	32	0	0	62	0	22	41
OTU307	Bacteria	Gemmatimonadetes	Gemmatimonadetes	Gemmatimonadales	Gemmatimonadaceae		0	35	36	29	34	33	0	25
OTU308	Bacteria	Proteobacteria	Alphaproteobacteria	Micropepsales	Micropepsaceae		56	45	0	30	0	0	33	27
OTU309	Bacteria	Gemmatimonadetes	Gemmatimonadetes	Gemmatimonadales	Gemmatimonadaceae	Gemmatimonas	190	0	0	0	0	0	0	0
OTU310	Bacteria	Gemmatimonadetes	Gemmatimonadetes	Gemmatimonadales	Gemmatimonadaceae		92	36	0	0	0	0	62	0
OTU311	Bacteria	Actinobacteria	Thermoleophilia				74	44	0	0	0	0	72	0
OTU312	Bacteria	Proteobacteria	Alphaproteobacteria	Rhodospirillales	Stellaceae	Stella	25	39	22	32	0	0	29	43
OTU313	Bacteria	Proteobacteria	Alphaproteobacteria	Rhizobiales	Bradyrhizobiaceae		0	0	51	61	0	32	0	46
OTU314	Bacteria	Proteobacteria	Gammaproteobacteria	Nevskiales	Steroidobacteraceae		59	73	0	0	0	0	0	57
OTU315	Bacteria	Acidobacteria	Blastocatellia	Blastocatellales	Blastocatellaceae	Stenotrophobacter	0	70	0	58	0	0	19	41
OTU316	Bacteria	Actinobacteria	Thermoleophilia	Solirubrobacterales	Conexibacteraceae	Conexibacter	0	0	51	30	51	56	0	0
OTU317	Bacteria	Acidobacteria	Holophagae	Holophagales	Holophagaceae	Geothrix	0	0	0	0	0	0	188	0
OTU318	Bacteria	Proteobacteria	Alphaproteobacteria	Caulobacterales	Caulobacteraceae	Phenylobacterium	133	10	0	0	0	0	43	0
OTU319	Bacteria	Proteobacteria	Betaproteobacteria				32	58	0	39	0	0	57	0
OTU320	Bacteria	Gemmatimonadetes	Gemmatimonadetes	Gemmatimonadales	Gemmatimonadaceae		0	0	54	0	65	67	0	0
OTU321	Bacteria	Proteobacteria	Alphaproteobacteria				0	22	0	83	0	24	0	56
OTU322	Bacteria	Bacteroidetes	Chitinophagia	Chitinophagales	Chitinophagaceae		88	0	36	26	34	0	0	0
OTU323	Bacteria	Proteobacteria	Gammaproteobacteria	Xanthomonadales	Xanthomonadaceae	Lysobacter	0	21	34	38	24	49	0	18
OTU324	Bacteria	Proteobacteria	Alphaproteobacteria	Rhizobiales	Alsobacteraceae	Alsobacter	90	0	0	0	0	0	93	0
OTU325	Bacteria	Actinobacteria	Actinobacteria	Propionibacteriales	Nocardioidaceae	Nocardioides	29	49	0	28	0	0	27	50
OTU326	Bacteria	Verrucomicrobia	Spartobacteria				39	40	0	19	0	0	59	25
OTU327	Bacteria	Actinobacteria	Thermoleophilia	Gaiellales	Gaiellaceae	Gaiella	30	74	0	0	0	0	47	31
OTU328	Bacteria	Proteobacteria	Gammaproteobacteria	Nevskiales	Steroidobacteraceae	Povalibacter	127	0	0	0	0	0	54	0
OTU329	Bacteria	Acidobacteria	Acidobacteria_Gp6	Gp6			0	0	49	41	63	0	0	28
OTU330	Bacteria	Actinobacteria	Acidimicrobiia	Acidimicrobiales	Ilumatobacteraceae	Desertimonas	0	0	20	23	51	65	0	22
OTU331	Bacteria	Proteobacteria	Gammaproteobacteria	Cellvibrionales	Halieaceae		0	0	18	0	99	64	0	0
OTU332	Bacteria	Proteobacteria	Alphaproteobacteria	Rhizobiales			10	32	23	33	0	26	23	33
OTU333	Bacteria	Proteobacteria	Alphaproteobacteria	Rhizobiales			0	43	0	59	0	0	0	78
OTU334	Bacteria	Proteobacteria	Deltaproteobacteria				0	0	45	0	67	68	0	0
OTU335	Bacteria	Proteobacteria	Alphaproteobacteria	Sphingomonadales	Erythrobacteraceae	Erythrobacter	0	61	0	49	0	0	0	69
OTU336	Bacteria	Verrucomicrobia	Terrimicrobia	Terrimicrobiales	Terrimicrobiaceae	Terrimicrobium	0	0	75	0	59	45	0	0
OTU337	Bacteria	Proteobacteria	Alphaproteobacteria	Rhizobiales	Devosiaceae	Devosia	0	0	60	50	0	49	0	19
OTU338	Bacteria	Bacteroidetes	Chitinophagia	Chitinophagales	Chitinophagaceae		0	0	0	0	58	83	0	37
OTU339	Bacteria	Proteobacteria	Betaproteobacteria	Burkholderiales			128	0	0	0	0	0	49	0
OTU340	Bacteria	Actinobacteria	Thermoleophilia	Gaiellales	Gaiellaceae	Gaiella	9	46	0	24	0	0	71	27
OTU341	Bacteria	Acidobacteria	Acidobacteria_Gp1	Gp1			0	0	25	24	57	37	0	34
OTU342	Bacteria	Proteobacteria	Alphaproteobacteria	Rhizobiales	Bradyrhizobiaceae		85	28	0	0	0	0	63	0
OTU343	Bacteria	Proteobacteria	Betaproteobacteria	Burkholderiales	Comamonadaceae		52	44	0	0	0	0	80	0
OTU344	Bacteria	Actinobacteria	Thermoleophilia	Gaiellales	Gaiellaceae	Gaiella	32	0	91	0	0	52	0	0
OTU345	Bacteria						17	46	0	24	0	0	22	66
OTU346	Bacteria	Actinobacteria	Thermoleophilia	Solirubrobacterales	Baekduiaceae	Baekduia	0	0	34	109	0	0	0	31
OTU347	Bacteria	Proteobacteria	Alphaproteobacteria	Rhodospirillales	Elioraea		173	0	0	0	0	0	0	0
OTU348	Bacteria	Proteobacteria	Betaproteobacteria	Nitrosomonadales			12	57	0	31	0	0	28	45
OTU349	Bacteria	Acidobacteria	Acidobacteria_Gp3	Gp3			0	59	0	55	0	0	10	49
OTU350	Bacteria	Proteobacteria	Betaproteobacteria	Nitrosomonadales			0	0	53	0	62	54	0	4
OTU351	Bacteria	Actinobacteria	Actinobacteria	Geodermatophilales	Geodermatophilaceae	Blastococcus	0	0	52	56	0	0	0	65
OTU352	Bacteria	Proteobacteria	Deltaproteobacteria	Myxococcales	Sandaracinaceae	Sandaracinus	0	0	0	69	0	0	0	104
OTU353	Bacteria	Proteobacteria	Gammaproteobacteria				43	15	15	8	39	16	0	36
OTU354	Bacteria	Acidobacteria	Acidobacteria_Gp3	Gp3			0	0	58	0	58	56	0	0
OTU355	Bacteria	Acidobacteria	Acidobacteria_Gp3	Candidatus_Solibacter			69	53	0	0	0	0	49	0
OTU356	Bacteria	Proteobacteria	Alphaproteobacteria	Rhizobiales	Bradyrhizobiaceae		0	85	0	0	0	0	73	13
OTU357	Bacteria	Proteobacteria	Gammaproteobacteria	Gammaproteobacteria_incertae_sedis	Acidibacter		0	0	62	0	63	46	0	0
OTU358	Bacteria	Acidobacteria	Acidobacteria_Gp1	Occallatibacter			0	0	48	13	54	42	0	14
OTU359	Bacteria	Proteobacteria	Gammaproteobacteria	Pseudomonadales	Pseudomonadaceae	Pseudomonas	70	24	0	0	0	0	76	0
OTU360	Bacteria	Acidobacteria	Acidobacteria_Gp25	Gp25			0	0	46	91	0	33	0	0
OTU361	Bacteria	Proteobacteria	Alphaproteobacteria	Rhizobiales	Parvibaculaceae		22	75	0	0	0	0	31	41
OTU362	Bacteria	Proteobacteria	Alphaproteobacteria	Rhizobiales	Hyphomicrobiaceae	Methyloceanibacter	0	28	22	43	0	0	0	76
OTU363	Bacteria	Actinobacteria					0	0	35	0	90	44	0	0
OTU364	Bacteria	Proteobacteria	Alphaproteobacteria	Rhodospirillales	Acetobacteraceae		0	0	26	23	50	32	0	38
OTU365	Bacteria	Actinobacteria	Actinobacteria	Streptomycetales	Streptomycetaceae	Streptomyces	0	0	0	50	0	0	51	68
OTU366	Bacteria	Proteobacteria	Alphaproteobacteria	Rhodospirillales	Azospirillaceae		0	32	23	29	49	0	0	35
OTU367	Bacteria	Acidobacteria	Acidobacteria_Gp6	Gp6			0	0	95	73	0	0	0	0
OTU368	Bacteria	Actinobacteria	Thermoleophilia	Solirubrobacterales			0	0	30	0	82	56	0	0
OTU369	Bacteria	Actinobacteria	Acidimicrobiia	Acidimicrobiales	Iamiaceae		0	0	39	0	61	67	0	0
OTU370	Bacteria	Acidobacteria	Acidobacteria_Gp16	Gp16			0	0	38	30	39	34	0	26
OTU371	Bacteria	Proteobacteria	Alphaproteobacteria	Sphingomonadales	Sphingomonadaceae	Sphingomonas	34	46	0	0	0	0	85	0
OTU372	Bacteria	Acidobacteria	Acidobacteria_Gp3	Gp3			0	112	0	0	0	0	0	53
OTU373	Bacteria	Acidobacteria	Acidobacteria_Gp16	Gp16			0	69	0	24	0	0	45	27
OTU374	Bacteria	Acidobacteria	Acidobacteria_Gp6	Gp6			0	42	23	22	0	24	27	27
OTU375	Bacteria	candidate_division_WPS-2					0	0	37	0	77	51	0	0
OTU376	Bacteria	Proteobacteria	Alphaproteobacteria	Rhizobiales	Phyllobacteriaceae	Mesorhizobium	121	12	0	0	0	0	31	0
OTU377	Bacteria	Proteobacteria	Gammaproteobacteria	Xanthomonadales	Xanthomonadaceae		31	31	0	21	0	0	33	48
OTU378	Bacteria	Proteobacteria	Alphaproteobacteria	Rhodospirillales			91	30	0	0	0	0	42	0
OTU379	Bacteria	Acidobacteria	Acidobacteria_Gp6	Gp6			50	0	0	39	0	0	54	20
OTU380	Bacteria	Candidatus_Saccharibacteria					0	0	32	15	65	51	0	0
OTU381	Bacteria	Proteobacteria	Alphaproteobacteria	Micropepsales	Micropepsaceae	Micropepsis	100	32	0	0	0	0	30	0
OTU382	Bacteria	Bacteroidetes					82	0	0	0	0	0	80	0
OTU383	Bacteria	Proteobacteria	Alphaproteobacteria	Rhizobiales			0	154	0	0	0	0	8	0
OTU384	Bacteria	Acidobacteria	Acidobacteria_Gp6	Gp6			0	15	0	73	0	0	0	74
OTU385	Bacteria	Bacteroidetes	Cytophagia	Cytophagales	Fulvivirgaceae	Chryseolinea	0	0	57	0	0	105	0	0
OTU386	Bacteria	Actinobacteria	Thermoleophilia	Gaiellales	Gaiellaceae	Gaiella	0	0	45	37	58	22	0	0
OTU387	Bacteria	Actinobacteria	Acidimicrobiia	Acidimicrobiales			0	0	34	30	47	45	0	6
OTU388	Bacteria	Proteobacteria	Alphaproteobacteria	Sphingomonadales	Sphingomonadaceae	Sphingomonas	24	29	0	26	0	0	41	41
OTU389	Bacteria	Actinobacteria	Actinobacteria	Propionibacteriales	Nocardioidaceae	Nocardioides	0	0	39	20	40	37	0	25
OTU390	Bacteria	Proteobacteria	Betaproteobacteria				0	0	7	0	110	44	0	0
OTU391	Bacteria	Actinobacteria	Thermoleophilia	Gaiellales	Gaiellaceae	Gaiella	0	63	0	42	0	0	29	26
OTU392	Bacteria	Proteobacteria	Alphaproteobacteria	Rhizobiales	Afifellaceae	Afifella	0	0	47	0	64	49	0	0
OTU393	Bacteria	Proteobacteria	Alphaproteobacteria	Sphingomonadales	Sphingomonadaceae	Sphingomonas	0	0	62	0	51	46	0	0
OTU394	Bacteria	Acidobacteria	Acidobacteria_Gp1	Gp1			65	33	0	11	0	0	49	0
OTU395	Bacteria	Gemmatimonadetes	Gemmatimonadetes	Gemmatimonadales	Gemmatimonadaceae		64	34	0	0	0	0	47	13
OTU396	Bacteria	Acidobacteria	Acidobacteria_Gp3	Gp3			21	56	0	0	0	0	81	0
OTU397	Bacteria	Actinobacteria	Acidimicrobiia	Acidimicrobiales	Ilumatobacteraceae	Desertimonas	15	43	16	28	0	9	14	33
OTU398	Bacteria	Proteobacteria	Alphaproteobacteria	Rhizobiales			15	23	30	0	25	25	0	40
OTU399	Bacteria	Proteobacteria	Alphaproteobacteria	Rhizobiales	Hyphomicrobiaceae	Pedomicrobium	0	0	51	0	56	51	0	0
OTU400	Bacteria	Actinobacteria	Thermoleophilia	Gaiellales	Gaiellaceae	Gaiella	0	0	35	19	47	57	0	0
OTU401	Bacteria						0	40	0	0	0	0	41	76
OTU402	Bacteria	Gemmatimonadetes	Gemmatimonadetes	Gemmatimonadales	Gemmatimonadaceae	Roseisolibacter	0	0	17	22	52	42	0	24
OTU403	Bacteria	Proteobacteria	Alphaproteobacteria	Micropepsales	Micropepsaceae	Micropepsis	64	45	0	12	0	0	35	0
OTU404	Bacteria	Proteobacteria	Deltaproteobacteria	Myxococcales	Nannocystaceae	Enhygromyxa	0	0	55	0	50	51	0	0
OTU405	Bacteria	Acidobacteria	Acidobacteria_Gp6	Gp6			0	0	34	51	40	31	0	0
OTU406	Bacteria						0	0	0	0	91	65	0	0
OTU407	Bacteria	Actinobacteria	Actinobacteria	Catenulisporales	Catenulisporaceae	Catenulispora	120	0	0	0	0	0	35	0
OTU408	Bacteria	Actinobacteria	Thermoleophilia	Gaiellales	Gaiellaceae	Gaiella	120	0	0	0	0	0	35	0
OTU409	Bacteria	Gemmatimonadetes	Gemmatimonadetes	Gemmatimonadales	Gemmatimonadaceae	Gemmatimonas	80	36	0	0	0	0	39	0
OTU410	Bacteria	Proteobacteria	Gammaproteobacteria	Chromatiales	Ectothiorhodospiraceae		36	46	0	9	0	0	56	8
OTU411	Bacteria	Bacteroidetes	Chitinophagia	Chitinophagales	Chitinophagaceae	Ferruginibacter	0	0	46	0	63	46	0	0
OTU412	Bacteria	Proteobacteria	Betaproteobacteria	Nitrosomonadales			0	0	41	0	37	52	0	25
OTU413	Bacteria	Acidobacteria	Acidobacteria_Gp7	Gp7			0	39	0	47	0	0	0	68
OTU414	Bacteria	Actinobacteria	Acidimicrobiia	Acidimicrobiales			0	0	29	21	0	49	0	55
OTU415	Bacteria	Acidobacteria	Acidobacteria_Gp6	Gp6			0	0	0	0	84	70	0	0
OTU416	Bacteria	Verrucomicrobia	Opitutae	Opitutales	Opitutaceae	Opitutus	0	68	0	35	0	0	0	50
OTU417	Bacteria	Acidobacteria	Acidobacteria_Gp1	Occallatibacter			86	26	0	0	0	0	40	0
OTU418	Bacteria	Acidobacteria	Acidobacteria_Gp6	Gp6			61	0	0	0	0	0	91	0
OTU419	Bacteria	Armatimonadetes	Armatimonadetes_gp5				20	54	0	16	0	0	38	24
OTU420	Bacteria	Proteobacteria	Betaproteobacteria				0	0	20	23	60	40	0	9
OTU421	Bacteria	Acidobacteria	Acidobacteria_Gp3	Gp3			48	41	0	0	0	0	51	11
OTU422	Bacteria	Proteobacteria	Alphaproteobacteria	Rhizobiales	Bradyrhizobiaceae		0	0	0	29	60	0	0	62
OTU423	Bacteria	Acidobacteria	Acidobacteria_Gp1	Gp1			0	0	0	0	77	74	0	0
OTU424	Bacteria	Actinobacteria	Actinobacteria	Propionibacteriales	Nocardioidaceae	Nocardioides	61	0	0	0	0	0	89	0
OTU425	Bacteria	Proteobacteria	Betaproteobacteria				40	50	0	0	0	0	60	0
OTU426	Bacteria						0	0	13	0	78	59	0	0
OTU427	Bacteria	Proteobacteria	Alphaproteobacteria	Rhizobiales	Methylocystaceae	Methylocystis	0	0	0	34	0	73	5	38
OTU428	Bacteria	Proteobacteria	Alphaproteobacteria	Rhizobiales			70	15	0	0	0	0	63	0
OTU429	Bacteria	Acidobacteria	Acidobacteria_Gp6	Gp6			0	70	0	34	0	0	0	44
OTU430	Bacteria	Acidobacteria	Acidobacteria_Gp6	Gp6			0	41	0	31	0	0	20	56
OTU431	Bacteria	Verrucomicrobia	Subdivision3				0	0	0	0	73	75	0	0
OTU432	Bacteria	Proteobacteria	Betaproteobacteria	Burkholderiales			31	64	0	0	0	0	52	0
OTU433	Bacteria	Actinobacteria	Actinobacteria				0	0	77	0	17	53	0	0
OTU434	Bacteria	Nitrospirae	Nitrospira	Nitrospirales	Nitrospiraceae	Nitrospira	0	0	40	19	44	44	0	0
OTU435	Bacteria	Proteobacteria	Betaproteobacteria	Burkholderiales	Comamonadaceae		83	0	0	0	0	0	63	0
OTU436	Bacteria	Acidobacteria	Acidobacteria_Gp3	Candidatus_Solibacter			145	0	0	0	0	0	0	0
OTU437	Bacteria	Firmicutes	Bacilli	Bacillales	Paenibacillaceae_1	Paenibacillus	94	0	0	0	0	0	51	0
OTU438	Bacteria	Proteobacteria	Gammaproteobacteria	Xanthomonadales	Rhodanobacteraceae	Dokdonella	37	25	0	0	35	0	0	48
OTU439	Bacteria	Acidobacteria	Acidobacteria_Gp4	Gp4			22	53	0	30	0	0	0	40
OTU440	Bacteria						0	59	0	48	0	0	0	38
OTU441	Bacteria	Gemmatimonadetes	Gemmatimonadetes	Gemmatimonadales	Gemmatimonadaceae	Roseisolibacter	0	0	37	0	64	44	0	0
OTU442	Bacteria	Proteobacteria	Alphaproteobacteria	Rhodospirillales	Azospirillaceae	Desertibacter	59	37	0	0	0	0	48	0
OTU443	Bacteria	Verrucomicrobia	Spartobacteria				18	55	0	16	0	0	40	15
OTU444	Bacteria	Bacteroidetes	Chitinophagia	Chitinophagales	Chitinophagaceae	Terrimonas	0	37	17	31	0	0	31	28
OTU445	Bacteria	Bacteroidetes	Chitinophagia	Chitinophagales	Chitinophagaceae		0	31	16	42	0	0	0	55
OTU446	Bacteria						0	16	27	49	0	0	22	30
OTU447	Bacteria	Gemmatimonadetes	Gemmatimonadetes	Gemmatimonadales	Gemmatimonadaceae	Gemmatirosa	0	0	46	46	0	17	0	35
OTU448	Bacteria	Proteobacteria	Alphaproteobacteria	Rhizobiales			0	0	25	46	0	73	0	0
OTU449	Bacteria	Actinobacteria	Thermoleophilia	Gaiellales	Gaiellaceae	Gaiella	0	0	15	44	0	32	0	53
OTU450	Bacteria	Acidobacteria	Acidobacteria_Gp6	Gp6			0	0	0	0	144	0	0	0
OTU451	Bacteria	Proteobacteria	Alphaproteobacteria	Micropepsales	Micropepsaceae	Micropepsis	0	0	0	0	89	55	0	0
OTU452	Bacteria	Proteobacteria	Gammaproteobacteria	Xanthomonadales			81	0	0	0	0	0	62	0
OTU453	Bacteria	Proteobacteria	Gammaproteobacteria	Gammaproteobacteria_incertae_sedis	Acidibacter		24	74	0	0	0	0	45	0
OTU454	Bacteria	Proteobacteria	Betaproteobacteria	Burkholderiales	Burkholderiales_incertae_sedis	Thiobacter	0	24	27	22	26	30	0	14
OTU455	Bacteria	Bacteroidetes	Cytophagia	Cytophagales	Fulvivirgaceae	Chryseolinea	0	0	57	0	40	46	0	0
OTU456	Bacteria	Proteobacteria	Alphaproteobacteria	Rhizobiales	Methylocystaceae	Methylocystis	0	0	35	0	54	41	0	13
OTU457	Bacteria	Actinobacteria	Thermoleophilia	Gaiellales	Gaiellaceae	Gaiella	31	59	0	0	0	0	52	0
OTU458	Bacteria	Proteobacteria	Deltaproteobacteria				19	47	0	22	0	0	19	35
OTU459	Bacteria	Proteobacteria	Gammaproteobacteria	Pseudomonadales	Pseudomonadaceae	Pseudomonas	0	0	38	0	68	36	0	0
OTU460	Bacteria	Proteobacteria	Betaproteobacteria	Burkholderiales	Oxalobacteraceae	Undibacterium	0	0	0	0	30	0	78	34
OTU461	Bacteria	Proteobacteria	Betaproteobacteria				0	0	0	0	0	0	142	0
OTU462	Bacteria	Proteobacteria	Gammaproteobacteria	Xanthomonadales	Xanthomonadaceae	Arenimonas	72	35	0	7	0	0	27	0
OTU463	Bacteria	Acidobacteria	Acidobacteria_Gp6	Gp6			66	17	0	0	0	0	58	0
OTU464	Bacteria	Acidobacteria	Acidobacteria_Gp16	Gp16			0	25	0	35	0	0	29	52
OTU465	Bacteria						0	0	53	47	0	0	0	41
OTU466	Bacteria						0	0	38	24	31	48	0	0
OTU467	Bacteria	Proteobacteria	Gammaproteobacteria	Xanthomonadales	Xanthomonadaceae	Lysobacter	0	0	34	30	25	24	0	28
OTU468	Bacteria	Proteobacteria	Alphaproteobacteria	Rhodospirillales	Rhodospirillaceae		0	0	29	0	81	31	0	0
OTU469	Bacteria	Actinobacteria					84	16	0	0	0	0	40	0
OTU470	Bacteria	Planctomycetes	Planctomycetacia	Pirellulales	Lacipirellulaceae	Lacipirellula	0	33	0	10	0	0	0	97
OTU471	Bacteria	Proteobacteria	Alphaproteobacteria	Micropepsales	Micropepsaceae	Micropepsis	24	27	0	0	16	21	30	21
OTU472	Bacteria	Acidobacteria	Acidobacteria_Gp16	Gp16			0	30	37	0	29	43	0	0
OTU473	Bacteria	Acidobacteria	Acidobacteria_Gp6	Gp6			0	0	62	0	29	48	0	0
OTU474	Bacteria	Actinobacteria	Actinobacteria	Mycobacteriales	Mycobacteriaceae	Mycobacterium	0	0	39	0	38	32	0	30
OTU475	Bacteria	Actinobacteria	Actinobacteria	Micrococcales	Microbacteriaceae	Agromyces	0	0	36	30	36	37	0	0
OTU476	Bacteria	Proteobacteria	Alphaproteobacteria	Rhodospirillales	Acetobacteraceae		0	0	31	26	82	0	0	0
OTU477	Bacteria	Bacteroidetes	Cytophagia	Cytophagales	Fulvivirgaceae	Chryseolinea	63	37	0	0	0	0	38	0
OTU478	Bacteria	Planctomycetes	Planctomycetacia	Pirellulales	Lacipirellulaceae	Lacipirellula	0	90	0	0	0	0	48	0
OTU479	Bacteria	Proteobacteria	Alphaproteobacteria	Rhizobiales			0	42	24	36	0	0	16	20
OTU480	Bacteria	Actinobacteria	Thermoleophilia	Gaiellales	Gaiellaceae	Gaiella	0	0	34	0	37	43	0	24
OTU481	Bacteria	Proteobacteria	Alphaproteobacteria	Rhodospirillales	Rhodospirillaceae		0	0	33	0	59	46	0	0
OTU482	Bacteria	Proteobacteria	Alphaproteobacteria	Rhizobiales			0	0	11	0	89	38	0	0
OTU483	Bacteria	Proteobacteria	Gammaproteobacteria	Xanthomonadales	Rhodanobacteraceae	Luteibacter	0	0	0	0	64	74	0	0
OTU484	Bacteria	Proteobacteria	Alphaproteobacteria	Rhodospirillales	Reyranellaceae	Reyranella	137	0	0	0	0	0	0	0
OTU485	Bacteria	Proteobacteria	Alphaproteobacteria	Sphingomonadales	Sphingomonadaceae	Sphingomonas	58	22	0	8	0	0	40	9
OTU486	Bacteria	Chloroflexi	Thermomicrobia	Sphaerobacterales	Sphaerobacteraceae	Nitrolancea	42	37	0	0	0	0	58	0
OTU487	Bacteria	Proteobacteria	Alphaproteobacteria	Sphingomonadales	Sphingomonadaceae	Sphingomonas	19	36	0	28	0	0	34	20
OTU488	Bacteria	Proteobacteria	Alphaproteobacteria	Rhizobiales			0	0	37	0	44	56	0	0
OTU489	Bacteria	Acidobacteria	Acidobacteria_Gp22	Gp22			0	65	0	0	0	0	25	46
OTU490	Bacteria	Proteobacteria	Alphaproteobacteria	Rhizobiales	Methylobacteriaceae	Microvirga	0	0	43	0	60	33	0	0
OTU491	Bacteria	Actinobacteria	Thermoleophilia	Gaiellales	Gaiellaceae	Gaiella	0	0	24	0	73	39	0	0
OTU492	Bacteria						81	0	0	0	0	0	54	0
OTU493	Bacteria	Proteobacteria	Alphaproteobacteria	Rhodospirillales	Geminicoccaceae	Arboricoccus	0	38	32	32	0	0	0	33
OTU494	Bacteria	Proteobacteria	Gammaproteobacteria	Xanthomonadales	Rhodanobacteraceae	Rudaea	0	0	23	0	64	48	0	0
OTU495	Bacteria	Proteobacteria	Alphaproteobacteria	Rhizobiales	Phyllobacteriaceae	Mesorhizobium	79	0	0	0	0	0	55	0
OTU496	Bacteria	Acidobacteria	Acidobacteria_Gp16	Gp16			48	19	0	0	0	0	67	0
OTU497	Bacteria						0	39	0	21	0	0	20	54
OTU498	Bacteria	Gemmatimonadetes	Gemmatimonadetes	Gemmatimonadales	Gemmatimonadaceae	Roseisolibacter	0	0	0	0	57	77	0	0
OTU499	Bacteria	Bacteroidetes					62	0	0	0	0	0	71	0
OTU500	Bacteria	Acidobacteria	Acidobacteria_Gp3	Gp3			61	0	0	0	0	0	72	0
OTU501	Bacteria	Proteobacteria	Alphaproteobacteria	Rhodospirillales	Stellaceae	Stella	59	38	0	0	0	0	36	0
OTU502	Bacteria	Actinobacteria	Thermoleophilia	Solirubrobacterales	Baekduiaceae	Baekduia	35	53	0	0	0	0	45	0
OTU503	Bacteria	Acidobacteria	Acidobacteria_Gp6	Gp6			28	41	0	27	0	0	37	0
OTU504	Bacteria	Actinobacteria	Actinobacteria	Mycobacteriales	Mycobacteriaceae	Mycobacterium	24	48	0	0	0	0	53	8
OTU505	Bacteria	Acidobacteria	Acidobacteria_Gp10	Gp10			0	51	0	0	0	0	48	34
OTU506	Bacteria	Acidobacteria	Acidobacteria_Gp6	Gp6			0	35	9	37	0	0	0	52
OTU507	Bacteria	Actinobacteria	Actinobacteria	Geodermatophilales	Geodermatophilaceae	Blastococcus	0	0	32	47	0	20	0	34
OTU508	Bacteria	Acidobacteria	Acidobacteria_Gp1				0	0	21	0	81	31	0	0
OTU509	Bacteria	Acidobacteria	Acidobacteria_Gp1	Gp1			0	0	0	35	21	30	0	47
OTU510	Bacteria	Proteobacteria	Betaproteobacteria				29	38	0	0	0	0	39	26
OTU511	Bacteria	Proteobacteria	Alphaproteobacteria	Rhizobiales			27	50	0	0	0	0	55	0
OTU512	Bacteria	Proteobacteria	Deltaproteobacteria	Myxococcales			13	26	0	37	0	0	11	45
OTU513	Bacteria	Acidobacteria	Acidobacteria_Gp1				0	0	33	21	34	44	0	0
OTU514	Bacteria	Proteobacteria	Alphaproteobacteria	Rhodospirillales	Acetobacteraceae		98	33	0	0	0	0	0	0
OTU515	Bacteria	Actinobacteria	Thermoleophilia	Gaiellales	Gaiellaceae	Gaiella	48	31	0	0	0	0	52	0
OTU516	Bacteria	Proteobacteria	Gammaproteobacteria				15	28	0	0	0	0	88	0
OTU517	Bacteria	Gemmatimonadetes	Gemmatimonadetes	Gemmatimonadales	Gemmatimonadaceae	Gemmatimonas	0	82	0	10	12	12	0	15
OTU518	Bacteria	Actinobacteria					0	0	31	0	49	51	0	0
OTU519	Bacteria	Actinobacteria	Thermoleophilia	Solirubrobacterales	Conexibacteraceae	Conexibacter	0	0	0	0	91	40	0	0
OTU520	Bacteria	Acidobacteria	Acidobacteria_Gp22	Gp22			45	54	0	0	0	0	31	0
OTU521	Bacteria	Acidobacteria	Acidobacteria_Gp16	Gp16			0	0	36	0	21	73	0	0
OTU522	Bacteria	Proteobacteria	Deltaproteobacteria	Myxococcales			0	0	34	0	61	35	0	0
OTU523	Bacteria	Proteobacteria	Gammaproteobacteria	Chromatiales			0	0	28	0	37	65	0	0
OTU524	Bacteria	Gemmatimonadetes	Gemmatimonadetes	Gemmatimonadales	Gemmatimonadaceae		0	0	21	14	24	26	0	45
OTU525	Bacteria	Bacteroidetes	Chitinophagia	Chitinophagales	Chitinophagaceae		0	0	0	0	64	66	0	0
OTU526	Bacteria	Actinobacteria	Actinobacteria	Mycobacteriales	Nocardiaceae	Rhodococcus	129	0	0	0	0	0	0	0
OTU527	Bacteria						15	26	23	0	42	0	8	15
OTU528	Bacteria	Proteobacteria	Alphaproteobacteria	Rhizobiales			12	45	0	23	0	0	20	29
OTU529	Bacteria	Actinobacteria	Thermoleophilia	Thermoleophilales	Thermoleophilaceae	Thermoleophilum	0	24	24	0	19	0	20	42
OTU530	Bacteria	Actinobacteria	Acidimicrobiia	Acidimicrobiales	Ilumatobacteraceae	Desertimonas	0	0	34	0	46	49	0	0
OTU531	Bacteria	Proteobacteria	Betaproteobacteria	Burkholderiales			0	0	28	0	53	48	0	0
OTU532	Bacteria	Acidobacteria	Acidobacteria_Gp6	Gp6			0	0	0	0	73	56	0	0
OTU533	Bacteria	Verrucomicrobia	Spartobacteria				82	11	0	0	0	0	35	0
OTU534	Bacteria	Acidobacteria	Acidobacteria_Gp4	Gp4			43	46	0	0	0	0	39	0
OTU535	Bacteria	Proteobacteria	Alphaproteobacteria	Rhodospirillales			0	87	0	0	0	0	41	0
OTU536	Bacteria	Proteobacteria	Gammaproteobacteria	Xanthomonadales	Xanthomonadaceae	Arenimonas	0	83	0	0	0	0	45	0
OTU537	Bacteria	Bacteroidetes	Chitinophagia	Chitinophagales	Chitinophagaceae	Parafilimonas	0	69	0	0	0	0	59	0
OTU538	Bacteria	Actinobacteria	Thermoleophilia	Gaiellales	Gaiellaceae	Gaiella	0	66	0	0	0	0	23	39
OTU539	Bacteria	Acidobacteria	Acidobacteria_Gp4	Gp4			0	0	52	0	27	49	0	0
OTU540	Bacteria	Actinobacteria	Actinobacteria	Streptomycetales	Streptomycetaceae	Streptomyces	0	0	0	47	0	0	0	81
OTU541	Bacteria	Bacteroidetes	Sphingobacteriia	Sphingobacteriales	Sphingobacteriaceae	Mucilaginibacter	0	0	0	0	73	33	22	0
OTU542	Bacteria	Proteobacteria	Alphaproteobacteria	Rhizobiales			45	0	0	0	0	0	82	0
OTU543	Bacteria	Proteobacteria	Alphaproteobacteria	Rhodospirillales	Rhodospirillaceae		36	46	0	0	0	0	45	0
OTU544	Bacteria	Bacteroidetes	Saprospiria	Saprospirales	Saprospiraceae	Phaeodactylibacter	27	12	0	0	0	0	70	18
OTU545	Bacteria	Proteobacteria	Betaproteobacteria	Burkholderiales	Oxalobacteraceae	Massilia	10	65	0	0	0	0	52	0
OTU546	Bacteria	Planctomycetes	Planctomycetacia	Pirellulales	Thermoguttaceae		0	127	0	0	0	0	0	0
OTU547	Bacteria	Actinobacteria	Thermoleophilia	Gaiellales	Gaiellaceae	Gaiella	0	100	27	0	0	0	0	0
OTU548	Bacteria	Acidobacteria	Acidobacteria_Gp7	Gp7			0	43	0	34	0	0	0	50
OTU549	Bacteria						0	31	0	5	0	0	27	64
OTU550	Bacteria	Proteobacteria	Alphaproteobacteria	Rhodospirillales	Rhodospirillaceae		0	0	54	0	45	28	0	0
OTU551	Bacteria	Acidobacteria	Acidobacteria_Gp6	Gp6			0	42	0	31	0	0	14	39
OTU552	Bacteria	Actinobacteria	Actinobacteria	Mycobacteriales	Mycobacteriaceae	Mycobacterium	0	38	0	45	0	0	0	43
OTU553	Bacteria	Actinobacteria	Thermoleophilia	Gaiellales	Gaiellaceae	Gaiella	0	0	37	0	49	40	0	0
OTU554	Bacteria	Acidobacteria	Acidobacteria_Gp3	Gp3			0	0	0	44	0	0	0	82
OTU555	Bacteria	Actinobacteria	Thermoleophilia	Solirubrobacterales	Parviterribacteraceae	Parviterribacter	27	56	0	0	0	0	42	0
OTU556	Bacteria	Proteobacteria	Betaproteobacteria	Nitrosomonadales	Nitrosomonadaceae	Nitrosospira	0	26	9	33	0	33	24	0
OTU557	Bacteria	Acidobacteria	Acidobacteria_Gp6	Gp6			0	0	32	0	46	47	0	0
OTU558	Bacteria	Gemmatimonadetes	Gemmatimonadetes	Gemmatimonadales	Gemmatimonadaceae		0	0	0	76	0	49	0	0
OTU559	Bacteria	Actinobacteria	Acidimicrobiia	Acidimicrobiales	Iamiaceae		0	0	0	0	61	64	0	0
OTU560	Bacteria	Proteobacteria	Betaproteobacteria	Burkholderiales	Comamonadaceae	Ramlibacter	25	31	13	0	0	15	17	23
OTU561	Bacteria	Actinobacteria	Actinobacteria				0	0	41	0	54	29	0	0
OTU562	Bacteria	Proteobacteria	Deltaproteobacteria	Myxococcales			0	0	36	40	0	0	0	48
OTU563	Bacteria	Acidobacteria	Acidobacteria_Gp1	Gp1			0	0	0	0	75	49	0	0
OTU564	Bacteria	Acidobacteria	Acidobacteria_Gp1	Gp1			28	40	0	0	0	0	55	0
OTU565	Bacteria						0	56	0	39	0	0	28	0
OTU566	Bacteria	Proteobacteria	Gammaproteobacteria	Nevskiales	Steroidobacteraceae	Povalibacter	0	51	0	0	0	0	72	0
OTU567	Bacteria	Acidobacteria	Blastocatellia	Blastocatellales	Blastocatellaceae	Stenotrophobacter	0	0	60	18	0	45	0	0
OTU568	Bacteria	Acidobacteria	Acidobacteria_Gp6	Gp6			0	0	48	0	38	37	0	0
OTU569	Bacteria	Verrucomicrobia	Subdivision3				0	0	40	0	46	37	0	0
OTU570	Bacteria	Parcubacteria					46	0	0	0	0	0	76	0
OTU571	Bacteria	Proteobacteria	Alphaproteobacteria	Rhizobiales	Beijerinckiaceae	Beijerinckia	0	32	23	52	0	0	0	15
OTU572	Bacteria	Proteobacteria	Alphaproteobacteria	Sphingomonadales	Sphingomonadaceae	Sphingomonas	0	20	0	0	17	0	43	42
OTU573	Bacteria	Actinobacteria	Actinobacteria	Propionibacteriales	Nocardioidaceae	Marmoricola	0	0	31	28	31	32	0	0
OTU574	Bacteria	Proteobacteria	Alphaproteobacteria	Rhizobiales	Hyphomicrobiaceae	Hyphomicrobium	0	0	0	38	0	0	0	84
OTU575	Bacteria	Acidobacteria	Acidobacteria_Gp6	Gp6			0	0	0	34	0	28	0	60
OTU576	Bacteria	Gemmatimonadetes	Gemmatimonadetes	Gemmatimonadales	Gemmatimonadaceae	Gemmatirosa	0	0	0	0	62	0	0	60
OTU577	Bacteria	Actinobacteria	Actinobacteria	Streptosporangiales	Thermomonosporaceae		85	0	0	0	0	0	36	0
OTU578	Bacteria	Proteobacteria	Alphaproteobacteria	Rhodospirillales	Azospirillaceae	Skermanella	22	32	0	0	0	0	43	24
OTU579	Bacteria	Bacteroidetes	Cytophagia	Cytophagales	Fulvivirgaceae	Chryseolinea	0	89	0	0	0	0	32	0
OTU580	Bacteria	Proteobacteria	Betaproteobacteria	Nitrosomonadales	Methylophilaceae	Methylophilus	0	0	36	0	50	35	0	0
OTU581	Bacteria	Proteobacteria	Betaproteobacteria	Burkholderiales	Comamonadaceae		0	0	0	0	87	34	0	0
OTU582	Bacteria	Actinobacteria	Thermoleophilia	Solirubrobacterales			0	31	0	89	0	0	0	0
OTU583	Bacteria	Acidobacteria	Acidobacteria_Gp16	Gp16			0	0	28	0	51	41	0	0
OTU584	Bacteria	Proteobacteria	Deltaproteobacteria				0	0	27	0	65	28	0	0
OTU585	Bacteria	Acidobacteria	Acidobacteria_Gp6	Gp6			0	0	0	45	0	0	0	75
OTU586	Bacteria	Acidobacteria	Acidobacteria_Gp1	Gp1			0	0	0	0	42	78	0	0
OTU587	Bacteria	Proteobacteria	Alphaproteobacteria	Rhizobiales	Hyphomicrobiaceae	Methyloceanibacter	0	0	44	20	0	0	0	55
OTU588	Bacteria	Bacteroidetes	Saprospiria	Saprospirales	Saprospiraceae	Phaeodactylibacter	0	0	39	0	32	48	0	0
OTU589	Bacteria	Proteobacteria	Gammaproteobacteria	Xanthomonadales	Rhodanobacteraceae	Rudaea	0	0	0	0	41	78	0	0
OTU590	Bacteria						82	0	0	0	0	0	36	0
OTU591	Bacteria	Acidobacteria	Acidobacteria_Gp1	Gp1			26	46	0	0	0	0	46	0
OTU592	Bacteria	Actinobacteria	Actinobacteria				0	95	0	0	0	0	0	23
OTU593	Bacteria	Acidobacteria	Acidobacteria_Gp17	Gp17			0	59	0	59	0	0	0	0
OTU594	Bacteria	Verrucomicrobia	Spartobacteria				0	0	22	17	38	41	0	0
OTU595	Bacteria	Proteobacteria	Alphaproteobacteria	Rhizobiales	Bradyrhizobiaceae		0	0	22	0	55	41	0	0
OTU596	Bacteria	Acidobacteria	Acidobacteria_Gp3	Candidatus_Solibacter			0	0	0	0	69	49	0	0
OTU597	Bacteria	Proteobacteria	Alphaproteobacteria	Micropepsales	Micropepsaceae	Micropepsis	70	0	0	0	0	0	47	0
OTU598	Bacteria	Proteobacteria	Alphaproteobacteria	Rhizobiales			63	0	0	0	0	0	54	0
OTU599	Bacteria	Gemmatimonadetes	Gemmatimonadetes	Gemmatimonadales	Gemmatimonadaceae		52	0	0	0	0	0	65	0
OTU600	Bacteria	Proteobacteria	Alphaproteobacteria				27	43	0	0	0	0	47	0
OTU601	Bacteria						0	69	0	0	0	0	23	25
OTU602	Bacteria						0	48	0	13	0	0	19	37
OTU603	Bacteria	Proteobacteria	Gammaproteobacteria	Gammaproteobacteria_incertae_sedis	Acidibacter		0	39	21	19	0	13	0	25
OTU604	Bacteria	Proteobacteria	Alphaproteobacteria	Sphingomonadales	Sphingomonadaceae	Sphingomonas	0	0	0	33	44	40	0	0
OTU605	Bacteria	Proteobacteria	Betaproteobacteria				92	24	0	0	0	0	0	0
OTU606	Bacteria	Proteobacteria	Alphaproteobacteria	Micropepsales	Micropepsaceae	Micropepsis	0	0	0	0	40	76	0	0
OTU607	Bacteria	Proteobacteria	Gammaproteobacteria	Xanthomonadales	Rhodanobacteraceae	Rudaea	115	0	0	0	0	0	0	0
OTU608	Bacteria	Planctomycetes	Planctomycetacia	Pirellulales	Thermoguttaceae	Thermostilla	76	0	0	0	0	0	39	0
OTU609	Bacteria	Proteobacteria	Gammaproteobacteria	Gammaproteobacteria_incertae_sedis	Acidibacter		76	0	0	0	0	0	39	0
OTU610	Bacteria	Firmicutes					0	65	0	0	0	0	50	0
OTU611	Bacteria	Bacteroidetes	Flavobacteriia	Flavobacteriales	Cryomorphaceae	Vicingus	0	55	0	26	0	0	0	34
OTU612	Bacteria	Proteobacteria	Alphaproteobacteria	Rhodospirillales			0	47	0	0	0	0	36	32
OTU613	Bacteria	Proteobacteria	Deltaproteobacteria	Myxococcales			0	16	24	29	0	17	7	22
OTU614	Bacteria	Proteobacteria	Gammaproteobacteria	Xanthomonadales	Xanthomonadaceae	Arenimonas	0	0	43	0	26	46	0	0
OTU615	Bacteria	Actinobacteria	Acidimicrobiia	Acidimicrobiales			0	0	33	0	33	29	0	20
OTU616	Bacteria	Proteobacteria	Alphaproteobacteria	Rhizobiales	Hyphomicrobiaceae		0	0	28	37	29	0	0	21
OTU617	Bacteria						0	0	24	0	46	45	0	0
OTU618	Bacteria	Actinobacteria	Thermoleophilia	Solirubrobacterales			0	0	23	0	57	35	0	0
OTU619	Bacteria	Proteobacteria	Deltaproteobacteria				22	39	0	0	0	0	27	26
OTU620	Bacteria	Acidobacteria	Acidobacteria_Gp5	Gp5			0	66	0	0	0	0	48	0
OTU621	Bacteria	Acidobacteria	Acidobacteria_Gp6	Gp6			0	0	52	38	24	0	0	0
OTU622	Bacteria	Proteobacteria	Alphaproteobacteria	Rhizobiales	Methylobacteriaceae		0	0	38	0	40	36	0	0
OTU623	Bacteria	Proteobacteria	Deltaproteobacteria	Deltaproteobacteria_incertae_sedis			0	0	18	0	63	33	0	0
OTU624	Bacteria	Actinobacteria	Actinobacteria	Mycobacteriales	Mycobacteriaceae	Mycobacterium	0	0	0	31	0	55	0	28
OTU625	Bacteria	Proteobacteria	Alphaproteobacteria	Rhizobiales	Bradyrhizobiaceae	Pseudorhodoplanes	19	54	0	0	0	0	40	0
OTU626	Bacteria	Proteobacteria	Alphaproteobacteria	Rhizobiales	Boseaceae	Bosea	0	0	31	0	38	44	0	0
OTU627	Bacteria	Actinobacteria	Actinobacteria	Propionibacteriales	Nocardioidaceae	Nocardioides	0	0	23	19	26	24	0	21
OTU628	Bacteria	Actinobacteria	Acidimicrobiia	Acidimicrobiales	Iamiaceae		0	0	0	14	54	45	0	0
OTU629	Bacteria	Bacteroidetes	Chitinophagia	Chitinophagales	Chitinophagaceae	Terrimonas	0	53	0	19	0	0	17	23
OTU630	Bacteria	Actinobacteria	Thermoleophilia	Solirubrobacterales			0	16	16	16	15	14	16	19
OTU631	Bacteria	Proteobacteria	Gammaproteobacteria	Xanthomonadales	Xanthomonadaceae	Arenimonas	0	12	24	47	0	0	0	29
OTU632	Bacteria	Acidobacteria	Acidobacteria_Gp1	Gp1			0	0	0	0	65	47	0	0
OTU633	Bacteria	Proteobacteria	Alphaproteobacteria	Sphingomonadales	Sphingomonadaceae	Sphingomonas	91	0	0	0	0	0	20	0
OTU634	Bacteria	Proteobacteria	Alphaproteobacteria	Rhizobiales			0	53	0	0	0	0	45	13
OTU635	Bacteria	Proteobacteria	Betaproteobacteria	Burkholderiales			0	0	41	0	36	34	0	0
OTU636	Bacteria	Proteobacteria	Alphaproteobacteria	Rhizobiales	Hyphomicrobiaceae	Hyphomicrobium	0	0	0	59	0	0	0	52
OTU637	Bacteria	Acidobacteria	Acidobacteria_Gp1	Gp1			110	0	0	0	0	0	0	0
OTU638	Bacteria	Proteobacteria	Alphaproteobacteria	Rhodospirillales	Rhodospirillaceae		42	29	0	0	0	0	39	0
OTU639	Bacteria	Firmicutes					39	0	0	0	0	0	71	0
OTU640	Bacteria	Nitrospirae	Nitrospira	Nitrospirales	Nitrospiraceae	Nitrospira	16	51	0	0	0	0	29	14
OTU641	Bacteria	Proteobacteria	Betaproteobacteria				0	78	0	0	0	0	0	32
OTU642	Bacteria	Actinobacteria	Acidimicrobiia	Acidimicrobiales	Iamiaceae	Actinomarinicola	0	0	35	53	0	0	0	22
OTU643	Bacteria	Nitrospirae	Nitrospira	Nitrospirales	Nitrospiraceae	Nitrospira	0	0	23	0	46	41	0	0
OTU644	Bacteria	Actinobacteria	Thermoleophilia	Solirubrobacterales	Parviterribacteraceae	Parviterribacter	0	0	10	0	78	22	0	0
OTU645	Bacteria	Bacteroidetes	Cytophagia	Cytophagales	Fulvivirgaceae	Chryseolinea	0	28	10	0	43	0	0	28
OTU646	Bacteria						0	0	31	11	30	37	0	0
OTU647	Bacteria	Proteobacteria	Deltaproteobacteria				0	0	29	0	0	49	0	31
OTU648	Bacteria	Acidobacteria	Acidobacteria_Gp16	Gp16			0	0	24	30	0	29	0	26
OTU649	Bacteria	Actinobacteria	Thermoleophilia	Gaiellales	Gaiellaceae	Gaiella	0	0	0	0	109	0	0	0
OTU650	Bacteria	Acidobacteria	Acidobacteria_Gp1	Gp1			69	0	0	0	0	0	39	0
OTU651	Bacteria	Acidobacteria	Acidobacteria_Gp7	Gp7			48	0	0	0	0	0	60	0
OTU652	Bacteria	Actinobacteria	Acidimicrobiia	Acidimicrobiales	Iamiaceae	Actinomarinicola	37	28	0	0	0	0	43	0
OTU653	Bacteria	Proteobacteria	Alphaproteobacteria	Rhizobiales	Phyllobacteriaceae	Mesorhizobium	17	31	0	16	0	0	27	17
OTU654	Bacteria	Proteobacteria	Betaproteobacteria				0	29	22	25	0	0	0	32
OTU655	Bacteria	Proteobacteria	Betaproteobacteria				0	0	40	0	16	20	0	32
OTU656	Bacteria	Gemmatimonadetes	Gemmatimonadetes	Gemmatimonadales	Gemmatimonadaceae		0	0	15	0	62	31	0	0
OTU657	Bacteria	Gemmatimonadetes	Gemmatimonadetes	Gemmatimonadales	Gemmatimonadaceae	Gemmatirosa	0	0	10	0	52	46	0	0
OTU658	Bacteria	Proteobacteria	Betaproteobacteria	Burkholderiales	Oxalobacteraceae		53	0	0	0	0	0	54	0
OTU659	Bacteria						23	36	0	0	0	0	48	0
OTU660	Bacteria	Proteobacteria	Alphaproteobacteria	Rhizobiales	Methylobacteriaceae	Microvirga	0	59	0	0	0	0	48	0
OTU661	Bacteria						0	8	33	13	0	25	0	28
OTU662	Bacteria						0	0	62	21	24	0	0	0
OTU663	Bacteria						0	0	32	0	27	48	0	0
OTU664	Bacteria	Bacteroidetes	Cytophagia	Cytophagales	Fulvivirgaceae	Chryseolinea	0	0	26	0	50	31	0	0
OTU665	Bacteria	Actinobacteria	Acidimicrobiia	Acidimicrobiales	Ilumatobacteraceae	Ilumatobacter	0	0	24	0	24	59	0	0
OTU666	Bacteria						0	0	23	12	39	33	0	0
OTU667	Bacteria	Bacteroidetes	Flavobacteriia	Flavobacteriales	Flavobacteriaceae	Flavobacterium	0	0	22	0	44	41	0	0
OTU668	Bacteria	Planctomycetes	Planctomycetacia	Pirellulales	Thermoguttaceae		0	0	0	0	42	60	5	0
OTU669	Bacteria	Actinobacteria	Actinobacteria	Propionibacteriales	Kribbellaceae	Kribbella	47	0	0	0	0	0	59	0
OTU670	Bacteria	Acidobacteria	Blastocatellia	Blastocatellales	Blastocatellaceae	Stenotrophobacter	24	37	0	0	12	0	15	18
OTU671	Bacteria	Proteobacteria	Alphaproteobacteria				22	46	0	0	0	0	38	0
OTU672	Bacteria	Proteobacteria	Alphaproteobacteria	Sphingomonadales	Sphingomonadaceae	Sphingomonas	0	70	0	0	0	0	36	0
OTU673	Bacteria	Acidobacteria	Acidobacteria_Gp5	Gp5			0	40	0	33	0	0	0	33
OTU674	Bacteria	Proteobacteria	Alphaproteobacteria	Rhizobiales	Xanthobacteraceae	Labrys	0	38	28	0	0	0	0	40
OTU675	Bacteria	Gemmatimonadetes	Gemmatimonadetes	Gemmatimonadales	Gemmatimonadaceae	Gemmatimonas	0	32	0	34	0	0	0	40
OTU676	Bacteria	Proteobacteria	Deltaproteobacteria				0	0	32	18	20	36	0	0
OTU677	Bacteria	Gemmatimonadetes	Gemmatimonadetes	Gemmatimonadales	Gemmatimonadaceae	Gemmatimonas	0	0	0	0	47	59	0	0
OTU678	Bacteria	Acidobacteria	Acidobacteria_Gp6	Gp6			69	0	0	0	0	0	36	0
OTU679	Bacteria	Proteobacteria	Gammaproteobacteria	Xanthomonadales	Rhodanobacteraceae	Dokdonella	54	0	0	0	0	0	51	0
OTU680	Bacteria	Actinobacteria	Actinobacteria	Propionibacteriales	Nocardioidaceae	Marmoricola	41	17	0	0	0	0	47	0
OTU681	Bacteria	Proteobacteria	Betaproteobacteria	Burkholderiales			38	23	0	0	0	0	44	0
OTU682	Bacteria	Acidobacteria	Acidobacteria_Gp1	Gp1			0	66	0	0	0	0	18	21
OTU683	Bacteria	Proteobacteria	Alphaproteobacteria	Rhizobiales	Hyphomicrobiaceae		0	46	0	0	0	0	59	0
OTU684	Bacteria	Proteobacteria	Alphaproteobacteria	Rhizobiales	Bradyrhizobiaceae	Pseudolabrys	0	43	0	0	0	0	0	62
OTU685	Bacteria	Bacteroidetes	Chitinophagia	Chitinophagales	Chitinophagaceae	Flavisolibacter	0	25	0	20	0	0	13	47
OTU686	Bacteria	Gemmatimonadetes	Gemmatimonadetes	Gemmatimonadales	Gemmatimonadaceae		0	0	37	0	34	34	0	0
OTU687	Bacteria	Proteobacteria	Gammaproteobacteria	Gammaproteobacteria_incertae_sedis	Acidibacter		0	0	27	32	0	0	0	46
OTU688	Bacteria	Proteobacteria	Betaproteobacteria	Burkholderiales			0	0	25	0	40	40	0	0
OTU689	Bacteria	Proteobacteria	Alphaproteobacteria				0	0	21	0	26	58	0	0
OTU690	Bacteria	Actinobacteria	Thermoleophilia	Gaiellales	Gaiellaceae	Gaiella	0	0	0	29	0	25	0	51
OTU691	Bacteria	Acidobacteria	Acidobacteria_Gp6	Gp6			0	0	0	0	55	50	0	0
OTU692	Bacteria	Actinobacteria	Actinobacteria	Propionibacteriales	Nocardioidaceae	Aeromicrobium	0	0	0	0	48	57	0	0
OTU693	Bacteria	Proteobacteria	Alphaproteobacteria	Rhizobiales	Kaistiaceae	Bauldia	62	0	13	0	29	0	0	0
OTU694	Bacteria	Acidobacteria	Acidobacteria_Gp6	Gp6			0	37	0	26	0	0	0	41
OTU695	Bacteria	Bacteroidetes					0	0	47	0	0	57	0	0
OTU696	Bacteria	Proteobacteria	Alphaproteobacteria	Rhodospirillales	Azospirillaceae		103	0	0	0	0	0	0	0
OTU697	Bacteria	Acidobacteria	Acidobacteria_Gp5	Gp5			47	0	0	0	0	0	56	0
OTU698	Bacteria	Proteobacteria	Alphaproteobacteria	Rhizobiales	Bradyrhizobiaceae	Pseudolabrys	38	0	0	0	0	0	65	0
OTU699	Bacteria	Bacteroidetes	Chitinophagia	Chitinophagales	Chitinophagaceae		20	32	0	0	0	0	31	20
OTU700	Bacteria						0	75	0	0	0	0	0	28
OTU701	Bacteria	Acidobacteria	Acidobacteria_Gp6	Gp6			0	0	103	0	0	0	0	0
OTU702	Bacteria	Actinobacteria	Thermoleophilia	Solirubrobacterales			0	0	45	0	0	58	0	0
OTU703	Bacteria	Bacteroidetes	Cytophagia	Cytophagales	Fulvivirgaceae	Chryseolinea	0	0	36	0	32	35	0	0
OTU704	Bacteria	Proteobacteria	Betaproteobacteria	Nitrosomonadales			0	0	0	43	43	0	0	17
OTU705	Bacteria	Firmicutes	Bacilli	Bacillales	Alicyclobacillaceae	Tumebacillus	0	0	0	29	0	0	0	74
OTU706	Bacteria	Chloroflexi					0	0	0	0	103	0	0	0
OTU707	Bacteria	Acidobacteria	Acidobacteria_Gp5	Gp5			0	0	0	0	103	0	0	0
OTU708	Bacteria	Nitrospirae	Nitrospira	Nitrospirales	Nitrospiraceae	Nitrospira	0	0	0	0	0	55	0	48
OTU709	Bacteria						0	102	0	0	0	0	0	0
OTU710	Bacteria	Actinobacteria	Thermoleophilia				0	28	24	27	0	0	0	23
OTU711	Bacteria	Gemmatimonadetes	Gemmatimonadetes	Gemmatimonadales	Gemmatimonadaceae		0	15	0	0	0	0	28	59
OTU712	Bacteria	Proteobacteria	Alphaproteobacteria	Rhizobiales	Rhizobiaceae	Pararhizobium	0	0	40	13	49	0	0	0
OTU713	Bacteria	Acidobacteria	Acidobacteria_Gp3	Gp3			0	0	36	0	38	28	0	0
OTU714	Bacteria	Actinobacteria	Actinobacteria				0	0	35	44	0	0	0	23
OTU715	Bacteria	Actinobacteria	Acidimicrobiia	Acidimicrobiales			0	0	21	43	0	0	0	38
OTU716	Bacteria	candidate_division_WPS-1					64	0	0	0	0	0	37	0
OTU717	Bacteria	Chloroflexi	Anaerolineae	Anaerolineales	Anaerolineaceae		35	30	0	0	0	0	36	0
OTU718	Bacteria	Actinobacteria	Actinobacteria	Mycobacteriales	Mycobacteriaceae	Mycobacterium	27	33	0	0	0	0	41	0
OTU719	Bacteria	Acidobacteria	Acidobacteria_Gp7	Gp7			0	48	0	0	0	0	38	15
OTU720	Bacteria	Acidobacteria	Acidobacteria_Gp6	Gp6			0	0	43	16	14	28	0	0
OTU721	Bacteria	Proteobacteria	Betaproteobacteria	Nitrosomonadales			0	0	0	53	0	0	0	48
OTU722	Bacteria	Proteobacteria	Oligoflexia	Bacteriovoracales	Bacteriovoracaceae	Bacteriovorax	0	0	0	0	48	53	0	0
OTU723	Bacteria	Proteobacteria	Betaproteobacteria	Burkholderiales	Oxalobacteraceae	Massilia	0	0	0	0	46	55	0	0
OTU724	Bacteria	Gemmatimonadetes	Gemmatimonadetes	Gemmatimonadales	Gemmatimonadaceae	Gemmatimonas	0	0	0	0	0	0	101	0
OTU725	Bacteria	Bacteroidetes	Chitinophagia	Chitinophagales	Chitinophagaceae		74	0	0	0	0	0	26	0
OTU726	Bacteria	Chlamydiae	Chlamydiia	Chlamydiales	Parachlamydiaceae	Neochlamydia	38	0	0	0	0	0	62	0
OTU727	Bacteria	Proteobacteria	Deltaproteobacteria	Myxococcales	Anaeromyxobacteraceae	Anaeromyxobacter	29	41	0	0	0	0	30	0
OTU728	Bacteria	Proteobacteria	Betaproteobacteria				23	40	0	0	0	0	37	0
OTU729	Bacteria	Proteobacteria	Alphaproteobacteria				14	55	0	0	0	0	31	0
OTU730	Bacteria	Proteobacteria	Betaproteobacteria	Nitrosomonadales			0	100	0	0	0	0	0	0
OTU731	Bacteria	Gemmatimonadetes	Gemmatimonadetes	Gemmatimonadales	Gemmatimonadaceae		0	52	0	0	0	0	29	19
OTU732	Bacteria	Bacteroidetes	Cytophagia	Cytophagales	Fulvivirgaceae	Chryseolinea	0	48	0	22	0	0	0	30
OTU733	Bacteria	Firmicutes					0	0	21	49	0	0	0	30
OTU734	Bacteria	Gemmatimonadetes	Gemmatimonadetes	Gemmatimonadales	Gemmatimonadaceae	Gemmatirosa	0	0	19	14	28	26	0	13
OTU735	Bacteria	Proteobacteria	Gammaproteobacteria	Chromatiales			0	0	0	0	63	37	0	0
OTU736	Bacteria	Proteobacteria	Alphaproteobacteria	Sphingomonadales	Erythrobacteraceae	Erythrobacter	0	0	0	0	56	44	0	0
OTU737	Bacteria	Acidobacteria	Acidobacteria_Gp16	Gp16			0	0	0	0	44	56	0	0
OTU738	Bacteria	Proteobacteria	Gammaproteobacteria	Xanthomonadales	Rhodanobacteraceae	Rhodanobacter	0	0	0	0	0	53	0	47
OTU739	Bacteria	Proteobacteria	Alphaproteobacteria	Micropepsales	Micropepsaceae	Micropepsis	99	0	0	0	0	0	0	0
OTU740	Bacteria	Proteobacteria	Betaproteobacteria	Nitrosomonadales	Sterolibacteriaceae	Methyloversatilis	69	0	0	0	0	0	30	0
OTU741	Bacteria	Proteobacteria	Betaproteobacteria	Burkholderiales			27	18	0	0	0	0	39	15
OTU742	Bacteria	Actinobacteria	Thermoleophilia	Gaiellales	Gaiellaceae	Gaiella	12	52	0	0	0	0	35	0
OTU743	Bacteria						0	0	0	0	62	37	0	0
OTU744	Bacteria	Proteobacteria	Gammaproteobacteria	Gammaproteobacteria_incertae_sedis	Acidibacter		0	0	0	0	0	99	0	0
OTU745	Bacteria	Planctomycetes	Planctomycetacia	Planctomycetales	Gemmataceae	Fimbriiglobus	45	14	0	0	0	0	39	0
OTU746	Bacteria	Planctomycetes	Planctomycetacia	Pirellulales	Pirellulaceae		20	26	0	0	0	0	31	21
OTU747	Bacteria	Acidobacteria	Acidobacteria_Gp16	Gp16			0	67	0	0	0	0	31	0
OTU748	Bacteria	Gemmatimonadetes	Gemmatimonadetes	Gemmatimonadales	Gemmatimonadaceae	Gemmatimonas	0	53	0	0	0	0	45	0
OTU749	Bacteria	Actinobacteria	Thermoleophilia	Gaiellales	Gaiellaceae	Gaiella	0	42	0	13	0	0	22	21
OTU750	Bacteria	Proteobacteria	Gammaproteobacteria				0	33	22	18	0	0	0	25
OTU751	Bacteria	Acidobacteria	Acidobacteria_Gp6	Gp6			0	0	56	42	0	0	0	0
OTU752	Bacteria	Actinobacteria	Acidimicrobiia	Acidimicrobiales	Iamiaceae	Actinomarinicola	0	0	54	0	25	19	0	0
OTU753	Bacteria	Actinobacteria	Thermoleophilia	Gaiellales	Gaiellaceae	Gaiella	0	0	30	0	40	28	0	0
OTU754	Bacteria	Proteobacteria	Deltaproteobacteria	Myxococcales	Kofleriaceae	Kofleria	0	0	0	0	48	50	0	0
OTU755	Bacteria	Acidobacteria	Acidobacteria_Gp16	Gp16			50	0	0	0	0	0	47	0
OTU756	Bacteria	Proteobacteria	Deltaproteobacteria	Myxococcales	Kofleriaceae	Kofleria	44	15	0	0	0	0	38	0
OTU757	Bacteria	Proteobacteria	Gammaproteobacteria	Xanthomonadales	Xanthomonadaceae	Arenimonas	0	47	0	0	50	0	0	0
OTU758	Bacteria	Chlamydiae	Chlamydiia	Chlamydiales	Parachlamydiaceae	Neochlamydia	0	34	0	0	0	0	23	40
OTU759	Bacteria	Acidobacteria	Acidobacteria_Gp16	Gp16			0	0	39	0	29	0	0	29
OTU760	Bacteria	Actinobacteria	Thermoleophilia	Gaiellales	Gaiellaceae	Gaiella	0	0	0	35	0	0	0	62
OTU761	Bacteria	Actinobacteria	Thermoleophilia	Solirubrobacterales	Baekduiaceae	Baekduia	0	0	0	0	62	35	0	0
OTU762	Bacteria	Actinobacteria	Actinobacteria	Catenulisporales	Actinospicaceae	Actinospica	59	0	0	0	0	0	37	0
OTU763	Bacteria	Verrucomicrobia	Subdivision3				0	41	0	0	0	0	30	25
OTU764	Bacteria	Proteobacteria	Gammaproteobacteria	Chromatiales	Granulosicoccaceae	Sulfuriflexus	0	26	0	20	31	19	0	0
OTU765	Bacteria	Gemmatimonadetes	Gemmatimonadetes	Gemmatimonadales	Gemmatimonadaceae	Gemmatirosa	0	0	15	0	56	25	0	0
OTU766	Bacteria	Actinobacteria	Thermoleophilia	Solirubrobacterales			0	0	0	61	0	0	0	35
OTU767	Bacteria	candidate_division_WPS-1					0	0	0	0	36	60	0	0
OTU768	Bacteria	Actinobacteria	Thermoleophilia	Solirubrobacterales	Baekduiaceae	Baekduia	61	0	0	0	0	0	34	0
OTU769	Bacteria	Actinobacteria	Thermoleophilia	Gaiellales	Gaiellaceae	Gaiella	59	36	0	0	0	0	0	0
OTU770	Bacteria	Proteobacteria	Betaproteobacteria	Nitrosomonadales			44	51	0	0	0	0	0	0
OTU771	Bacteria	Chloroflexi					29	30	0	0	0	0	36	0
OTU772	Bacteria	Proteobacteria	Betaproteobacteria	Burkholderiales	Oxalobacteraceae		14	31	0	19	0	0	13	18
OTU773	Bacteria	Proteobacteria	Alphaproteobacteria	Rhodospirillales	Azospirillaceae		8	24	0	0	0	0	63	0
OTU774	Bacteria	Actinobacteria	Actinobacteria				8	32	16	15	0	0	24	0
OTU775	Bacteria	Acidobacteria	Acidobacteria_Gp3	Gp3			0	95	0	0	0	0	0	0
OTU776	Bacteria	Proteobacteria	Gammaproteobacteria	Legionellales	Coxiellaceae	Aquicella	0	53	0	0	0	0	42	0
OTU777	Bacteria	Actinobacteria	Thermoleophilia	Solirubrobacterales	Conexibacteraceae	Conexibacter	0	43	0	19	0	0	33	0
OTU778	Bacteria	Proteobacteria	Betaproteobacteria				0	23	0	34	0	0	0	38
OTU779	Bacteria	Proteobacteria	Alphaproteobacteria	Rhizobiales	Hyphomicrobiaceae	Pedomicrobium	0	19	13	0	30	33	0	0
OTU780	Bacteria	Acidobacteria	Acidobacteria_Gp3	Gp3			0	0	33	0	27	35	0	0
OTU781	Bacteria	Proteobacteria	Betaproteobacteria	Burkholderiales	Oxalobacteraceae	Massilia	0	0	15	32	0	0	0	48
OTU782	Bacteria	Parcubacteria					0	0	14	66	15	0	0	0
OTU783	Bacteria	Proteobacteria	Betaproteobacteria	Nitrosomonadales	Nitrosomonadaceae	Nitrosospira	65	0	0	0	0	0	29	0
OTU784	Bacteria	Proteobacteria	Betaproteobacteria	Nitrosomonadales	Methylophilaceae	Methylophilus	62	0	0	0	0	0	32	0
OTU785	Bacteria	Proteobacteria	Alphaproteobacteria	Rhizobiales	Rhizobiaceae	Rhizobium	0	42	0	24	0	0	0	28
OTU786	Bacteria	Acidobacteria	Acidobacteria_Gp6	Gp6			0	23	0	0	0	0	29	42
OTU787	Bacteria	Proteobacteria	Gammaproteobacteria	Chromatiales			0	0	43	20	0	31	0	0
OTU788	Bacteria	Actinobacteria	Actinobacteria	Propionibacteriales	Propionibacteriaceae	Microlunatus	0	0	21	0	38	35	0	0
OTU789	Bacteria	Verrucomicrobia	Subdivision3				0	0	18	0	37	39	0	0
OTU790	Bacteria	Actinobacteria	Thermoleophilia	Gaiellales	Gaiellaceae	Gaiella	0	0	0	29	22	43	0	0
OTU791	Bacteria	Proteobacteria	Betaproteobacteria	Burkholderiales			0	0	0	0	69	25	0	0
OTU792	Bacteria	Actinobacteria	Thermoleophilia				0	0	0	0	41	53	0	0
OTU793	Bacteria	Verrucomicrobia	Opitutae	Opitutales	Opitutaceae	Opitutus	27	0	0	0	0	0	50	16
OTU794	Bacteria	Actinobacteria	Actinobacteria	Propionibacteriales	Nocardioidaceae	Marmoricola	0	0	0	58	35	0	0	0
OTU795	Bacteria	Acidobacteria	Acidobacteria_Gp1	Terriglobus			0	0	0	42	0	0	0	51
OTU796	Bacteria	Acidobacteria	Acidobacteria_Gp16	Gp16			52	0	0	0	0	0	40	0
OTU797	Bacteria	Armatimonadetes	Armatimonadetes_gp5				28	33	0	0	0	0	31	0
OTU798	Bacteria	Proteobacteria	Gammaproteobacteria	Xanthomonadales	Xanthomonadaceae		17	29	0	0	0	0	46	0
OTU799	Bacteria	Bacteroidetes	Saprospiria	Saprospirales			0	34	0	25	0	0	0	33
OTU800	Bacteria	Planctomycetes	Planctomycetacia	Pirellulales			0	0	30	17	0	24	0	21
OTU801	Bacteria	Proteobacteria	Gammaproteobacteria	Chromatiales	Ectothiorhodospiraceae		0	0	26	14	16	36	0	0
OTU802	Bacteria	Proteobacteria	Betaproteobacteria	Nitrosomonadales			0	0	25	0	41	26	0	0
OTU803	Bacteria	Chloroflexi	Anaerolineae	Anaerolineales	Anaerolineaceae	Longilinea	0	0	0	0	92	0	0	0
OTU804	Bacteria	Proteobacteria	Deltaproteobacteria	Syntrophobacterales			0	0	0	0	42	50	0	0
OTU805	Bacteria	Actinobacteria	Actinobacteria	Micrococcales	Intrasporangiaceae		44	21	0	0	0	0	26	0
OTU806	Bacteria	Nitrospirae	Nitrospira	Nitrospirales	Nitrospiraceae	Nitrospira	39	0	0	0	0	0	52	0
OTU807	Bacteria	Acidobacteria	Acidobacteria_Gp7	Gp7			35	0	0	0	0	0	56	0
OTU808	Bacteria	Proteobacteria	Gammaproteobacteria	Gammaproteobacteria_incertae_sedis	Acidibacter		29	18	0	0	0	0	44	0
OTU809	Bacteria	Actinobacteria	Thermoleophilia	Solirubrobacterales			0	50	0	0	0	0	41	0
OTU810	Bacteria						0	41	0	0	0	0	0	50
OTU811	Bacteria	Proteobacteria	Alphaproteobacteria	Rhodospirillales	Geminicoccaceae	Arboricoccus	0	13	21	19	16	22	0	0
OTU812	Bacteria	Nitrospirae	Nitrospira	Nitrospirales	Nitrospiraceae		0	0	49	0	0	42	0	0
OTU813	Bacteria	Proteobacteria	Alphaproteobacteria	Caulobacterales	Caulobacteraceae	Phenylobacterium	0	0	40	0	13	29	0	9
OTU814	Bacteria	Acidobacteria					0	0	38	0	0	33	20	0
OTU815	Bacteria	Acidobacteria	Acidobacteria_Gp22	Gp22			0	0	33	22	0	0	0	36
OTU816	Bacteria	Actinobacteria	Thermoleophilia	Solirubrobacterales			0	0	0	40	0	0	0	51
OTU817	Bacteria	Chlamydiae	Chlamydiia	Chlamydiales	Parachlamydiaceae	Parachlamydia	0	0	0	17	25	23	0	26
OTU818	Bacteria						0	0	0	17	0	0	0	74
OTU819	Bacteria	Proteobacteria	Gammaproteobacteria	Xanthomonadales			0	0	0	0	46	45	0	0
OTU820	Bacteria	Firmicutes	Clostridia				90	0	0	0	0	0	0	0
OTU821	Bacteria	Actinobacteria	Acidimicrobiia	Acidimicrobiales			72	0	0	0	0	0	18	0
OTU822	Bacteria	Proteobacteria	Deltaproteobacteria	Myxococcales	Kofleriaceae	Kofleria	49	0	0	0	0	0	41	0
OTU823	Bacteria	Proteobacteria	Alphaproteobacteria	Rhodospirillales	Rhodospirillaceae		30	0	0	0	0	0	60	0
OTU824	Bacteria	Actinobacteria	Actinobacteria	Geodermatophilales	Geodermatophilaceae	Blastococcus	13	40	0	0	0	0	37	0
OTU825	Bacteria	Acidobacteria	Blastocatellia	Blastocatellales	Blastocatellaceae	Stenotrophobacter	0	0	36	0	54	0	0	0
OTU826	Bacteria	Proteobacteria	Betaproteobacteria	Burkholderiales			0	0	33	0	35	22	0	0
OTU827	Bacteria	Proteobacteria	Gammaproteobacteria	Xanthomonadales	Xanthomonadaceae	Lysobacter	0	0	25	0	36	29	0	0
OTU828	Bacteria	Candidatus_Saccharibacteria					0	0	0	0	53	37	0	0
OTU829	Bacteria	Proteobacteria	Alphaproteobacteria	Micropepsales	Micropepsaceae	Micropepsis	0	0	0	0	0	0	90	0
OTU830	Bacteria	Actinobacteria	Thermoleophilia	Gaiellales	Gaiellaceae	Gaiella	63	0	0	0	0	0	26	0
OTU831	Bacteria						47	0	0	0	0	0	42	0
OTU832	Bacteria						33	0	0	0	0	0	56	0
OTU833	Bacteria	Acidobacteria	Acidobacteria_Gp3	Gp3			8	24	0	0	0	0	11	46
OTU834	Bacteria						0	29	0	0	0	0	60	0
OTU835	Bacteria	Gemmatimonadetes	Gemmatimonadetes	Gemmatimonadales	Gemmatimonadaceae		0	0	89	0	0	0	0	0
OTU836	Bacteria	Actinobacteria	Acidimicrobiia	Acidimicrobiales	Ilumatobacteraceae	Desertimonas	0	0	0	31	0	12	0	46
OTU837	Bacteria	Acidobacteria	Acidobacteria_Gp6	Gp6			0	0	0	28	0	0	0	61
OTU838	Bacteria	Actinobacteria	Thermoleophilia	Gaiellales	Gaiellaceae	Gaiella	0	0	0	0	50	39	0	0
OTU839	Bacteria	Actinobacteria	Thermoleophilia	Thermoleophilales	Thermoleophilaceae	Thermoleophilum	0	0	0	0	44	45	0	0
OTU840	Bacteria	Bacteroidetes	Chitinophagia	Chitinophagales	Chitinophagaceae	Flavitalea	0	0	0	0	0	0	89	0
OTU841	Bacteria	Proteobacteria	Alphaproteobacteria	Rhizobiales	Bradyrhizobiaceae	Nitrobacter	48	0	0	0	0	0	40	0
OTU842	Bacteria	Firmicutes	Clostridia	Clostridiales	Clostridiaceae_1	Clostridium_sensu_stricto	32	19	0	0	0	0	37	0
OTU843	Bacteria	Firmicutes	Bacilli	Bacillales	Bacillaceae_1	Bacillus	18	15	5	0	19	5	16	10
OTU844	Bacteria	Gemmatimonadetes	Gemmatimonadetes	Gemmatimonadales	Gemmatimonadaceae		0	36	0	0	0	0	22	30
OTU845	Bacteria	Acidobacteria	Acidobacteria_Gp6	Gp6			0	0	32	0	24	32	0	0
OTU846	Bacteria	Acidobacteria	Acidobacteria_Gp1	Gp1			0	0	18	11	24	35	0	0
OTU847	Bacteria	Bacteroidetes	Sphingobacteriia	Sphingobacteriales	Sphingobacteriaceae	Daejeonella	0	0	0	13	0	0	28	47
OTU848	Bacteria	Candidatus_Saccharibacteria					0	0	0	0	54	34	0	0
OTU849	Bacteria	Actinobacteria	Actinobacteria	Mycobacteriales	Mycobacteriaceae	Mycobacterium	0	0	0	0	0	0	88	0
OTU850	Bacteria	Actinobacteria	Thermoleophilia	Gaiellales	Gaiellaceae	Gaiella	56	0	0	0	0	0	31	0
OTU851	Bacteria	Proteobacteria	Alphaproteobacteria	Rhizobiales	Bradyrhizobiaceae		38	49	0	0	0	0	0	0
OTU852	Bacteria	Actinobacteria	Acidimicrobiia	Acidimicrobiales	Iamiaceae	Actinomarinicola	36	29	0	0	0	0	22	0
OTU853	Bacteria	Gemmatimonadetes	Gemmatimonadetes	Gemmatimonadales	Gemmatimonadaceae		24	39	0	0	0	0	24	0
OTU854	Bacteria	candidate_division_WPS-1					19	10	0	0	0	0	58	0
OTU855	Bacteria	Actinobacteria	Thermoleophilia	Gaiellales	Gaiellaceae	Gaiella	19	26	0	0	0	0	42	0
OTU856	Bacteria	Nitrospirae	Nitrospira	Nitrospirales	Nitrospiraceae	Nitrospira	17	27	0	0	0	0	17	26
OTU857	Bacteria	Proteobacteria	Gammaproteobacteria	Chromatiales			16	38	0	0	0	0	33	0
OTU858	Bacteria	Acidobacteria	Acidobacteria_Gp6	Gp6			3	24	15	28	0	17	0	0
OTU859	Bacteria	Gemmatimonadetes	Gemmatimonadetes	Gemmatimonadales	Gemmatimonadaceae	Gemmatimonas	0	87	0	0	0	0	0	0
OTU860	Bacteria	Proteobacteria	Betaproteobacteria				0	31	0	11	0	0	25	20
OTU861	Bacteria	Proteobacteria	Alphaproteobacteria	Rhizobiales	Devosiaceae	Devosia	0	30	0	32	0	0	0	25
OTU862	Bacteria	Proteobacteria	Alphaproteobacteria	Sphingomonadales	Erythrobacteraceae	Erythrobacter	0	24	23	0	21	0	0	19
OTU863	Bacteria	Acidobacteria	Acidobacteria_Gp16	Gp16			0	0	29	10	19	29	0	0
OTU864	Bacteria	Proteobacteria	Alphaproteobacteria	Sphingomonadales	Sphingomonadaceae	Allosphingosinicella	0	0	0	0	49	38	0	0
OTU865	Bacteria	Actinobacteria	Actinobacteria	Frankiales	Frankiaceae	Jatrophihabitans	0	0	0	0	0	0	0	87
OTU866	Bacteria	Nitrospirae	Nitrospira	Nitrospirales	Nitrospiraceae	Nitrospira	86	0	0	0	0	0	0	0
OTU867	Bacteria	Acidobacteria	Acidobacteria_Gp6	Gp6			12	28	0	0	0	0	28	18
OTU868	Bacteria	Actinobacteria	Actinobacteria	Streptomycetales	Streptomycetaceae	Streptacidiphilus	0	35	0	19	0	0	15	17
OTU869	Bacteria	Acidobacteria	Acidobacteria_Gp1	Gp1			0	59	0	0	0	0	0	26
OTU870	Bacteria	Actinobacteria	Actinobacteria	Geodermatophilales	Geodermatophilaceae	Geodermatophilus	0	35	0	0	0	0	36	14
OTU871	Bacteria	Proteobacteria	Alphaproteobacteria	Rhizobiales	Methylobacteriaceae	Microvirga	0	12	25	11	15	0	0	22
OTU872	Bacteria	Acidobacteria	Acidobacteria_Gp6	Gp6			0	0	38	0	27	20	0	0
OTU873	Bacteria	Proteobacteria	Deltaproteobacteria	Myxococcales	Kofleriaceae	Kofleria	0	0	30	0	30	25	0	0
OTU874	Bacteria	Acidobacteria	Acidobacteria_Gp3	Gp3			0	0	0	27	0	22	0	36
OTU875	Bacteria	Proteobacteria	Gammaproteobacteria	Xanthomonadales	Xanthomonadaceae	Arenimonas	19	20	0	0	0	0	27	18
OTU876	Bacteria	Proteobacteria	Betaproteobacteria	Nitrosomonadales	Sterolibacteriaceae		0	39	0	19	0	0	0	26
OTU877	Bacteria	Acidobacteria	Acidobacteria_Gp6	Gp6			0	16	0	25	0	0	12	31
OTU878	Bacteria	Acidobacteria	Acidobacteria_Gp6	Gp6			0	0	21	0	27	36	0	0
OTU879	Bacteria	Acidobacteria	Acidobacteria_Gp6	Gp6			0	0	17	20	0	13	0	34
OTU880	Bacteria	Acidobacteria	Acidobacteria_Gp6	Gp6			0	0	0	25	26	33	0	0
OTU881	Bacteria	Verrucomicrobia	Opitutae	Opitutales	Opitutaceae	Lacunisphaera	0	0	0	0	84	0	0	0
OTU882	Bacteria	Proteobacteria	Betaproteobacteria	Burkholderiales	Burkholderiaceae		83	0	0	0	0	0	0	0
OTU883	Bacteria						30	33	0	0	0	0	20	0
OTU884	Bacteria	Actinobacteria	Thermoleophilia	Solirubrobacterales			0	0	38	0	0	0	0	45
OTU885	Bacteria	Actinobacteria	Acidimicrobiia	Acidimicrobiales	Ilumatobacteraceae	Ilumatobacter	0	0	36	21	0	11	0	15
OTU886	Bacteria	Proteobacteria	Gammaproteobacteria	Gammaproteobacteria_incertae_sedis	Acidibacter		0	0	17	0	40	26	0	0
OTU887	Bacteria	Bacteroidetes	Saprospiria	Saprospirales			0	0	0	0	52	31	0	0
OTU888	Bacteria	Proteobacteria	Gammaproteobacteria	Gammaproteobacteria_incertae_sedis	Acidibacter		0	0	0	0	45	38	0	0
OTU889	Bacteria	Actinobacteria	Actinobacteria	Pseudonocardiales	Pseudonocardiaceae	Crossiella	62	0	0	0	0	0	20	0
OTU890	Bacteria	Acidobacteria	Acidobacteria_Gp16	Gp16			35	18	0	0	0	0	29	0
OTU891	Bacteria	Proteobacteria	Betaproteobacteria	Nitrosomonadales	Sterolibacteriaceae		31	16	0	0	0	0	35	0
OTU892	Bacteria	Acidobacteria	Acidobacteria_Gp16	Gp16			26	33	0	0	0	0	23	0
OTU893	Bacteria	Actinobacteria	Actinobacteria	Propionibacteriales	Nocardioidaceae	Marmoricola	0	48	0	0	0	0	0	34
OTU894	Bacteria	Bacteroidetes	Chitinophagia	Chitinophagales	Chitinophagaceae		0	42	0	0	0	0	0	40
OTU895	Bacteria	Acidobacteria	Acidobacteria_Gp6	Gp6			0	0	36	0	17	29	0	0
OTU896	Bacteria	Proteobacteria	Alphaproteobacteria	Rhizobiales	Methylobacteriaceae	Microvirga	0	0	35	24	0	23	0	0
OTU897	Bacteria	Acidobacteria	Acidobacteria_Gp25	Gp25			0	0	25	21	0	0	0	36
OTU898	Bacteria	Actinobacteria	Actinobacteria	Micromonosporales	Micromonosporaceae	Catellatospora	0	0	21	34	0	0	0	27
OTU899	Bacteria	Acidobacteria	Acidobacteria_Gp6	Gp6			0	0	0	31	34	17	0	0
OTU900	Bacteria	Proteobacteria	Gammaproteobacteria	Nevskiales	Nevskiaceae		0	0	0	0	40	42	0	0
OTU901	Bacteria	Proteobacteria	Alphaproteobacteria	Rhodospirillales			0	0	0	0	34	40	0	8
OTU902	Bacteria	Acidobacteria	Acidobacteria_Gp4	Gp4			49	32	0	0	0	0	0	0
OTU903	Bacteria	Proteobacteria	Betaproteobacteria	Burkholderiales			0	81	0	0	0	0	0	0
OTU904	Bacteria	Parcubacteria					0	15	0	34	0	0	0	32
OTU905	Bacteria	Actinobacteria	Actinobacteria	Propionibacteriales	Nocardioidaceae	Nocardioides	0	0	81	0	0	0	0	0
OTU906	Bacteria	Acidobacteria	Acidobacteria_Gp10	Gp10			0	0	30	0	51	0	0	0
OTU907	Bacteria	Acidobacteria	Blastocatellia	Blastocatellales	Blastocatellaceae	Stenotrophobacter	0	0	30	0	51	0	0	0
OTU908	Bacteria	Actinobacteria	Thermoleophilia	Solirubrobacterales			0	0	21	32	0	0	0	28
OTU909	Bacteria	Firmicutes					0	0	18	0	34	29	0	0
OTU910	Bacteria	Proteobacteria	Betaproteobacteria				0	0	14	12	24	17	0	14
OTU911	Bacteria	Proteobacteria	Betaproteobacteria				0	0	0	42	0	0	0	39
OTU912	Bacteria	Verrucomicrobia	Subdivision3				0	0	0	37	0	0	0	44
OTU913	Bacteria	Acidobacteria	Acidobacteria_Gp10	Gp10			0	0	0	37	0	0	0	44
OTU914	Bacteria	Acidobacteria	Holophagae	Holophagales	Holophagaceae	Geothrix	0	0	0	33	0	0	0	48
OTU915	Bacteria	Acidobacteria	Acidobacteria_Gp1	Edaphobacter			80	0	0	0	0	0	0	0
OTU916	Bacteria	Verrucomicrobia	Spartobacteria				65	0	0	0	0	0	15	0
OTU917	Bacteria	Acidobacteria	Acidobacteria_Gp16	Gp16			19	29	0	0	0	0	32	0
OTU918	Bacteria	Acidobacteria	Acidobacteria_Gp25	Gp25			0	51	0	0	0	0	29	0
OTU919	Bacteria	Planctomycetes	Planctomycetacia	Planctomycetales	Gemmataceae	Limnoglobus	0	38	0	12	0	0	0	30
OTU920	Bacteria	Actinobacteria	Thermoleophilia	Gaiellales	Gaiellaceae	Gaiella	0	21	0	0	0	0	26	33
OTU921	Bacteria	Planctomycetes	Phycisphaerae	Tepidisphaerales	Tepidisphaeraceae	Tepidisphaera	0	0	31	0	21	28	0	0
OTU922	Bacteria	Actinobacteria	Actinobacteria	Propionibacteriales	Nocardioidaceae	Nocardioides	0	0	18	0	32	30	0	0
OTU923	Bacteria	Acidobacteria	Acidobacteria_Gp7	Gp7			0	0	16	0	41	23	0	0
OTU924	Bacteria	Actinobacteria	Thermoleophilia	Gaiellales	Gaiellaceae	Gaiella	0	0	0	0	43	37	0	0
OTU925	Bacteria	Actinobacteria	Thermoleophilia	Gaiellales	Gaiellaceae	Gaiella	0	0	0	0	0	0	34	46
OTU926	Bacteria	Proteobacteria	Gammaproteobacteria	Xanthomonadales	Rhodanobacteraceae	Rudaea	0	0	0	0	0	0	0	80
OTU927	Bacteria	Proteobacteria	Gammaproteobacteria	Xanthomonadales	Xanthomonadaceae	Arenimonas	79	0	0	0	0	0	0	0
OTU928	Bacteria	Proteobacteria	Alphaproteobacteria	Rhizobiales	Kaistiaceae	Kaistia	55	0	0	0	0	0	24	0
OTU929	Bacteria	Verrucomicrobia	Spartobacteria				37	7	0	0	0	0	21	14
OTU930	Bacteria	Chloroflexi	Thermomicrobia	Sphaerobacterales	Sphaerobacteraceae		18	27	0	0	0	0	14	20
OTU931	Bacteria	Gemmatimonadetes	Gemmatimonadetes	Gemmatimonadales	Gemmatimonadaceae		14	0	0	0	0	0	37	28
OTU932	Bacteria	Proteobacteria	Betaproteobacteria				9	14	0	21	0	0	8	27
OTU933	Bacteria	Gemmatimonadetes	Gemmatimonadetes	Gemmatimonadales	Gemmatimonadaceae	Gemmatimonas	9	34	0	0	0	0	36	0
OTU934	Bacteria	Proteobacteria	Deltaproteobacteria				0	19	23	0	22	0	0	15
OTU935	Bacteria	Acidobacteria	Acidobacteria_Gp3	Gp3			0	8	20	20	0	15	0	16
OTU936	Bacteria	Acidobacteria	Acidobacteria_Gp6	Gp6			0	0	79	0	0	0	0	0
OTU937	Bacteria	Planctomycetes	Planctomycetacia	Pirellulales	Pirellulaceae	Pirellula	0	0	50	0	0	29	0	0
OTU938	Bacteria	Actinobacteria					0	0	46	0	33	0	0	0
OTU939	Bacteria	Gemmatimonadetes	Gemmatimonadetes	Gemmatimonadales	Gemmatimonadaceae	Gemmatimonas	0	0	26	0	28	25	0	0
OTU940	Bacteria	Acidobacteria	Acidobacteria_Gp10	Gp10			0	0	26	0	26	27	0	0
OTU941	Bacteria	Gemmatimonadetes	Gemmatimonadetes	Gemmatimonadales	Gemmatimonadaceae		0	0	20	37	0	0	0	22
OTU942	Bacteria	Acidobacteria	Acidobacteria_Gp16	Gp16			0	0	15	0	48	16	0	0
OTU943	Bacteria	Actinobacteria	Acidimicrobiia	Acidimicrobiales	Iamiaceae	Actinomarinicola	0	0	0	28	0	0	0	51
OTU944	Bacteria	Gemmatimonadetes	Gemmatimonadetes	Gemmatimonadales	Gemmatimonadaceae	Gemmatirosa	0	0	0	24	34	21	0	0
OTU945	Bacteria	Acidobacteria	Acidobacteria_Gp7	Gp7			0	0	0	0	45	34	0	0
OTU946	Bacteria	Verrucomicrobia	Subdivision3				0	0	0	0	40	39	0	0
OTU947	Bacteria	Proteobacteria	Alphaproteobacteria	Rhizobiales			0	0	0	0	31	0	22	26
OTU948	Bacteria	Proteobacteria	Alphaproteobacteria	Caulobacterales	Caulobacteraceae	Asticcacaulis	0	0	0	0	0	0	0	79
OTU949	Bacteria	Actinobacteria	Thermoleophilia	Gaiellales	Gaiellaceae	Gaiella	66	0	0	0	0	0	12	0
OTU950	Bacteria	Proteobacteria	Alphaproteobacteria	Rhizobiales	Bradyrhizobiaceae	Rhodopseudomonas	49	0	0	0	0	0	29	0
OTU951	Bacteria	Acidobacteria	Acidobacteria_Gp3	Gp3			34	0	0	15	0	0	29	0
OTU952	Bacteria	Planctomycetes	Planctomycetacia	Planctomycetales	Gemmataceae		32	46	0	0	0	0	0	0
OTU953	Bacteria	Proteobacteria	Betaproteobacteria				29	0	0	35	14	0	0	0
OTU954	Bacteria	Proteobacteria	Alphaproteobacteria	Rhodospirillales	Acetobacteraceae		26	36	0	0	0	0	16	0
OTU955	Bacteria	Actinobacteria	Actinobacteria	Geodermatophilales	Geodermatophilaceae	Geodermatophilus	23	20	0	0	0	0	35	0
OTU956	Bacteria	Actinobacteria	Acidimicrobiia	Acidimicrobiales	Iamiaceae	Actinomarinicola	23	24	0	0	0	0	31	0
OTU957	Bacteria	Acidobacteria	Acidobacteria_Gp1	Gp1			17	17	0	13	0	0	13	18
OTU958	Bacteria	Gemmatimonadetes	Gemmatimonadetes	Gemmatimonadales	Gemmatimonadaceae	Roseisolibacter	13	30	0	0	0	0	35	0
OTU959	Bacteria	candidate_division_WPS-1					0	44	0	0	0	0	34	0
OTU960	Bacteria	Chloroflexi					0	27	7	16	0	0	12	16
OTU961	Bacteria	Acidobacteria	Acidobacteria_Gp6	Gp6			0	0	78	0	0	0	0	0
OTU962	Bacteria						0	0	78	0	0	0	0	0
OTU963	Bacteria	Actinobacteria	Thermoleophilia	Gaiellales	Gaiellaceae	Gaiella	0	0	21	23	0	18	0	16
OTU964	Bacteria	Actinobacteria	Actinobacteria	Propionibacteriales	Nocardioidaceae	Nocardioides	0	0	0	0	78	0	0	0
OTU965	Bacteria	Proteobacteria	Alphaproteobacteria	Rhizobiales	Hyphomicrobiaceae	Methyloceanibacter	0	0	0	0	55	23	0	0
OTU966	Bacteria	Proteobacteria	Betaproteobacteria				0	0	0	0	49	29	0	0
OTU967	Bacteria	Proteobacteria	Betaproteobacteria	Burkholderiales	Oxalobacteraceae	Massilia	0	0	0	0	37	41	0	0
OTU968	Bacteria	Actinobacteria	Thermoleophilia	Solirubrobacterales			0	0	0	0	0	0	0	78
OTU969	Bacteria	Actinobacteria	Actinobacteria	Mycobacteriales	Mycobacteriaceae	Mycobacterium	77	0	0	0	0	0	0	0
OTU970	Bacteria	Gemmatimonadetes	Gemmatimonadetes	Gemmatimonadales	Gemmatimonadaceae		68	0	0	0	9	0	0	0
OTU971	Bacteria	Actinobacteria	Thermoleophilia	Solirubrobacterales	Baekduiaceae	Baekduia	55	0	0	0	0	0	22	0
OTU972	Bacteria	Actinobacteria	Thermoleophilia	Gaiellales	Gaiellaceae	Gaiella	28	0	21	0	0	0	28	0
OTU973	Bacteria	Proteobacteria	Alphaproteobacteria	Caulobacterales	Caulobacteraceae	Phenylobacterium	27	30	0	0	0	0	0	20
OTU974	Bacteria	Proteobacteria	Alphaproteobacteria	Sphingomonadales	Sphingomonadaceae	Sphingomonas	0	22	0	0	0	0	24	31
OTU975	Bacteria	Actinobacteria	Actinobacteria	Propionibacteriales	Nocardioidaceae		0	0	34	0	0	43	0	0
OTU976	Bacteria	Proteobacteria	Deltaproteobacteria				0	0	27	0	18	32	0	0
OTU977	Bacteria	Proteobacteria	Alphaproteobacteria	Rhizobiales			0	0	22	0	28	27	0	0
OTU978	Bacteria	Bacteroidetes	Flavobacteriia	Flavobacteriales	Flavobacteriaceae	Flavobacterium	0	0	0	0	51	26	0	0
OTU979	Bacteria	Proteobacteria	Alphaproteobacteria	Rhizobiales	Bradyrhizobiaceae		0	0	0	0	38	39	0	0
OTU980	Bacteria	Bacteroidetes	Cytophagia	Cytophagales	Fulvivirgaceae	Chryseolinea	0	0	0	0	0	0	77	0
OTU981	Bacteria	Proteobacteria	Alphaproteobacteria	Sphingomonadales	Sphingomonadaceae	Sphingomonas	76	0	0	0	0	0	0	0
OTU982	Bacteria	candidate_division_WPS-1					76	0	0	0	0	0	0	0
OTU983	Bacteria						34	0	0	0	0	0	42	0
OTU984	Bacteria	Proteobacteria	Gammaproteobacteria				29	11	0	0	0	0	23	13
OTU985	Bacteria	Proteobacteria	Deltaproteobacteria				0	28	0	0	0	0	48	0
OTU986	Bacteria	Proteobacteria	Deltaproteobacteria				0	0	38	0	0	38	0	0
OTU987	Bacteria	Proteobacteria	Deltaproteobacteria	Myxococcales	Kofleriaceae	Kofleria	0	0	33	0	43	0	0	0
OTU988	Bacteria	Proteobacteria	Alphaproteobacteria	Rhizobiales	Hyphomicrobiaceae	Pedomicrobium	0	0	29	0	0	25	0	22
OTU989	Bacteria	Bacteroidetes	Cytophagia	Cytophagales	Cytophagaceae	Chryseotalea	0	0	18	24	0	34	0	0
OTU990	Bacteria	Gemmatimonadetes	Gemmatimonadetes	Gemmatimonadales	Gemmatimonadaceae	Gemmatirosa	0	0	14	18	0	30	0	14
OTU991	Bacteria	Proteobacteria	Alphaproteobacteria	Rhizobiales	Methylobacteriaceae	Microvirga	0	0	0	0	47	29	0	0
OTU992	Bacteria	Proteobacteria	Betaproteobacteria				0	0	0	0	42	34	0	0
OTU993	Bacteria	Proteobacteria	Deltaproteobacteria	Myxococcales			0	0	0	0	37	39	0	0
OTU994	Bacteria	Gemmatimonadetes	Gemmatimonadetes	Gemmatimonadales	Gemmatimonadaceae	Gemmatirosa	0	0	0	0	16	60	0	0
OTU995	Bacteria	Candidatus_Saccharibacteria					0	0	0	0	0	0	0	76
OTU996	Bacteria	Actinobacteria	Actinobacteria				75	0	0	0	0	0	0	0
OTU997	Bacteria	Proteobacteria	Alphaproteobacteria	Rhodospirillales	Reyranellaceae	Reyranella	75	0	0	0	0	0	0	0
OTU998	Bacteria	Verrucomicrobia	Subdivision3				42	0	0	0	0	0	33	0
OTU999	Bacteria	Proteobacteria	Alphaproteobacteria	Rhodospirillales	Azospirillaceae		38	0	0	0	0	0	37	0
OTU1000	Bacteria	Proteobacteria	Betaproteobacteria	Burkholderiales	Burkholderiaceae	Paraburkholderia	29	0	0	0	0	0	46	0
OTU1001	Bacteria	Acidobacteria	Acidobacteria_Gp6	Gp6			28	16	0	0	0	0	31	0
OTU1002	Bacteria	Acidobacteria	Acidobacteria_Gp6	Gp6			0	75	0	0	0	0	0	0
OTU1003	Bacteria	Proteobacteria	Betaproteobacteria				0	0	45	0	0	30	0	0
OTU1004	Bacteria	Proteobacteria	Betaproteobacteria				0	0	32	43	0	0	0	0
OTU1005	Bacteria	Proteobacteria	Deltaproteobacteria	Myxococcales	Polyangiaceae	Minicystis	0	0	27	27	0	21	0	0
OTU1006	Bacteria	Acidobacteria	Acidobacteria_Gp4	Gp4			0	0	25	0	9	18	0	23
OTU1007	Bacteria	Actinobacteria	Actinobacteria				0	0	24	51	0	0	0	0
OTU1008	Bacteria	Verrucomicrobia	Subdivision3				0	0	0	0	52	23	0	0
OTU1009	Bacteria	Proteobacteria	Alphaproteobacteria	Sphingomonadales	Sphingomonadaceae	Sphingomonas	0	0	0	0	35	40	0	0
OTU1010	Bacteria	Proteobacteria	Betaproteobacteria				74	0	0	0	0	0	0	0
OTU1011	Bacteria	Bacteroidetes	Chitinophagia	Chitinophagales	Chitinophagaceae		58	0	0	0	0	0	16	0
OTU1012	Bacteria	Proteobacteria	Gammaproteobacteria	Chromatiales			38	15	0	0	0	0	21	0
OTU1013	Bacteria	Actinobacteria					21	24	0	0	0	0	29	0
OTU1014	Bacteria	Proteobacteria	Betaproteobacteria	Burkholderiales	Comamonadaceae		0	50	0	0	0	0	0	24
OTU1015	Bacteria	Verrucomicrobia	Subdivision3				0	46	0	0	0	28	0	0
OTU1016	Bacteria	Gemmatimonadetes	Gemmatimonadetes	Gemmatimonadales	Gemmatimonadaceae	Gemmatimonas	0	34	21	19	0	0	0	0
OTU1017	Bacteria	Acidobacteria	Acidobacteria_Gp2	Gp2			0	29	0	23	0	0	0	22
OTU1018	Bacteria	Acidobacteria	Acidobacteria_Gp6	Gp6			0	23	0	0	0	0	51	0
OTU1019	Bacteria	Acidobacteria	Acidobacteria_Gp6	Gp6			0	12	18	33	0	0	0	11
OTU1020	Bacteria	Bacteroidetes	Saprospiria	Saprospirales	Saprospiraceae	Phaeodactylibacter	0	0	52	0	0	22	0	0
OTU1021	Bacteria	Bacteroidetes	Cytophagia	Cytophagales	Fulvivirgaceae	Chryseolinea	0	0	25	22	0	27	0	0
OTU1022	Bacteria	Acidobacteria	Acidobacteria_Gp12	Gp12			0	0	19	14	26	15	0	0
OTU1023	Bacteria	Proteobacteria	Gammaproteobacteria	Gammaproteobacteria_incertae_sedis	Acidibacter		0	0	18	11	10	23	0	12
OTU1024	Bacteria	Latescibacteria					0	0	12	49	13	0	0	0
OTU1025	Bacteria	Acidobacteria	Acidobacteria_Gp3	Gp3			0	0	0	49	0	0	0	25
OTU1026	Bacteria	Acidobacteria	Acidobacteria_Gp16	Gp16			0	0	0	0	38	36	0	0
OTU1027	Bacteria	Proteobacteria	Gammaproteobacteria				0	0	0	0	0	12	0	62
OTU1028	Bacteria	Verrucomicrobia	Subdivision3				38	0	0	0	0	0	35	0
OTU1029	Bacteria	Acidobacteria	Acidobacteria_Gp1	Occallatibacter			29	44	0	0	0	0	0	0
OTU1030	Bacteria	Proteobacteria	Betaproteobacteria				26	30	0	0	0	0	0	17
OTU1031	Bacteria	Acidobacteria	Acidobacteria_Gp3	Gp3			18	22	0	0	0	0	33	0
OTU1032	Bacteria	Actinobacteria	Thermoleophilia	Gaiellales	Gaiellaceae	Gaiella	0	46	0	0	0	0	27	0
OTU1033	Bacteria	Acidobacteria	Acidobacteria_Gp3	Gp3			0	40	0	0	0	0	33	0
OTU1034	Bacteria	Proteobacteria	Alphaproteobacteria	Rhizobiales	Kaistiaceae	Bauldia	0	32	0	0	0	0	0	41
OTU1035	Bacteria	Acidobacteria	Acidobacteria_Gp7	Gp7			0	0	49	0	24	0	0	0
OTU1036	Bacteria	Chloroflexi	Anaerolineae	Anaerolineales	Anaerolineaceae		0	0	29	32	12	0	0	0
OTU1037	Bacteria	Spirochaetes	Spirochaetia	Spirochaetales	Spirochaetaceae	Spirochaeta	0	0	25	0	25	23	0	0
OTU1038	Bacteria	Proteobacteria	Deltaproteobacteria	Myxococcales	Phaselicystidaceae	Phaselicystis	72	0	0	0	0	0	0	0
OTU1039	Bacteria	Acidobacteria	Acidobacteria_Gp1	Gp1			72	0	0	0	0	0	0	0
OTU1040	Bacteria	Proteobacteria	Alphaproteobacteria	Rhodospirillales	Rhodospirillaceae		41	0	0	0	0	0	31	0
OTU1041	Bacteria	Gemmatimonadetes	Gemmatimonadetes	Gemmatimonadales	Gemmatimonadaceae		24	20	0	0	0	0	28	0
OTU1042	Bacteria	Actinobacteria	Actinobacteria	Streptomycetales	Streptomycetaceae	Streptomyces	0	72	0	0	0	0	0	0
OTU1043	Bacteria	Verrucomicrobia	Verrucomicrobiae	Verrucomicrobiales	Verrucomicrobiaceae		0	28	0	0	0	0	28	16
OTU1044	Bacteria						0	0	34	0	19	19	0	0
OTU1045	Bacteria	Actinobacteria	Actinobacteria	Glycomycetales	Glycomycetaceae	Glycomyces	0	0	25	25	0	0	0	22
OTU1046	Bacteria						0	0	13	0	25	20	0	14
OTU1047	Bacteria	Actinobacteria	Thermoleophilia	Solirubrobacterales			0	0	0	72	0	0	0	0
OTU1048	Bacteria	Acidobacteria	Acidobacteria_Gp10	Gp10			0	0	0	72	0	0	0	0
OTU1049	Bacteria	Acidobacteria	Acidobacteria_Gp16	Gp16			0	0	0	72	0	0	0	0
OTU1050	Bacteria	Actinobacteria	Thermoleophilia	Gaiellales	Gaiellaceae	Gaiella	0	0	0	41	0	0	0	31
OTU1051	Bacteria	Verrucomicrobia	Spartobacteria				0	0	0	0	52	20	0	0
OTU1052	Bacteria	Proteobacteria	Betaproteobacteria				0	0	0	0	45	27	0	0
OTU1053	Bacteria	Actinobacteria	Actinobacteria				0	0	0	0	38	34	0	0
OTU1054	Bacteria	Proteobacteria	Gammaproteobacteria				0	0	0	0	36	36	0	0
OTU1055	Bacteria	Proteobacteria	Gammaproteobacteria	Xanthomonadales	Rhodanobacteraceae	Rhodanobacter	0	0	0	0	0	0	72	0
OTU1056	Bacteria	Proteobacteria	Alphaproteobacteria	Rhizobiales	Devosiaceae	Devosia	71	0	0	0	0	0	0	0
OTU1057	Bacteria	Proteobacteria	Gammaproteobacteria	Xanthomonadales	Xanthomonadaceae	Arenimonas	71	0	0	0	0	0	0	0
OTU1058	Bacteria	Actinobacteria	Actinobacteria	Streptosporangiales			55	0	0	0	0	0	16	0
OTU1059	Bacteria	Proteobacteria	Alphaproteobacteria	Rhizobiales	Methylobacteriaceae	Methylobacterium	54	0	0	0	0	0	17	0
OTU1060	Bacteria	Proteobacteria	Gammaproteobacteria	Chromatiales			53	0	0	0	0	0	18	0
OTU1061	Bacteria	Gemmatimonadetes	Gemmatimonadetes	Gemmatimonadales	Gemmatimonadaceae	Gemmatirosa	37	0	0	0	0	0	34	0
OTU1062	Bacteria	Proteobacteria	Alphaproteobacteria	Rhodospirillales	Azospirillaceae		31	0	0	0	0	0	40	0
OTU1063	Bacteria	Chloroflexi	Thermomicrobia	Sphaerobacterales	Sphaerobacteraceae	Sphaerobacter	25	23	0	0	0	0	23	0
OTU1064	Bacteria						19	37	0	0	0	0	0	15
OTU1065	Bacteria						0	27	0	0	0	0	44	0
OTU1066	Bacteria						0	24	24	0	0	0	0	23
OTU1067	Bacteria	Acidobacteria	Acidobacteria_Gp7	Gp7			0	0	61	10	0	0	0	0
OTU1068	Bacteria	Actinobacteria	Thermoleophilia	Solirubrobacterales			0	0	38	0	0	33	0	0
OTU1069	Bacteria	Proteobacteria	Betaproteobacteria				0	0	28	0	23	20	0	0
OTU1070	Bacteria	Proteobacteria	Deltaproteobacteria	Myxococcales			0	0	0	55	0	0	0	16
OTU1071	Bacteria	Proteobacteria	Alphaproteobacteria	Sphingomonadales	Erythrobacteraceae	Novosphingobium	0	0	0	54	0	0	0	17
OTU1072	Bacteria	Proteobacteria	Betaproteobacteria	Burkholderiales			0	0	0	0	48	23	0	0
OTU1073	Bacteria	Proteobacteria	Betaproteobacteria	Burkholderiales			0	0	0	0	45	26	0	0
OTU1074	Bacteria	Proteobacteria	Gammaproteobacteria	Xanthomonadales	Xanthomonadaceae		0	0	0	0	40	31	0	0
OTU1075	Bacteria	Actinobacteria	Actinobacteria	Streptomycetales	Streptomycetaceae	Streptomyces	0	0	0	0	31	40	0	0
OTU1076	Bacteria	Verrucomicrobia	Subdivision3				0	0	0	0	0	0	0	71
OTU1077	Bacteria						70	0	0	0	0	0	0	0
OTU1078	Bacteria	Actinobacteria	Thermoleophilia	Solirubrobacterales	Solirubrobacteraceae	Solirubrobacter	42	11	0	0	0	0	17	0
OTU1079	Bacteria	Proteobacteria	Alphaproteobacteria	Sphingomonadales	Sphingomonadaceae	Sphingomonas	40	0	0	0	0	0	30	0
OTU1080	Bacteria	Bacteroidetes	Chitinophagia	Chitinophagales	Chitinophagaceae		37	0	0	0	0	0	33	0
OTU1081	Bacteria	Proteobacteria	Gammaproteobacteria	Gammaproteobacteria_incertae_sedis	Acidibacter		31	14	0	0	0	0	25	0
OTU1082	Bacteria	Proteobacteria	Alphaproteobacteria	Sphingomonadales	Erythrobacteraceae	Erythrobacter	26	8	0	0	0	0	36	0
OTU1083	Bacteria	Proteobacteria	Alphaproteobacteria	Rhodospirillales			0	36	14	20	0	0	0	0
OTU1084	Bacteria	Acidobacteria	Acidobacteria_Gp4	Gp4			0	35	0	18	0	0	0	17
OTU1085	Bacteria	Acidobacteria	Acidobacteria_Gp6	Gp6			0	23	0	0	0	0	47	0
OTU1086	Bacteria	Acidobacteria	Acidobacteria_Gp6	Gp6			0	0	70	0	0	0	0	0
OTU1087	Bacteria	Gemmatimonadetes	Longimicrobia	Longimicrobiales	Longimicrobiaceae	Longimicrobium	0	0	17	0	53	0	0	0
OTU1088	Bacteria	Acidobacteria	Acidobacteria_Gp16	Gp16			0	0	17	0	26	27	0	0
OTU1089	Bacteria	Chloroflexi	Caldilineae	Caldilineales	Caldilineaceae	Litorilinea	0	0	0	0	44	26	0	0
OTU1090	Bacteria	Acidobacteria	Acidobacteria_Gp5	Gp5			0	0	0	0	41	29	0	0
OTU1091	Bacteria	Acidobacteria	Acidobacteria_Gp6	Gp6			0	0	0	0	32	38	0	0
OTU1092	Bacteria	Proteobacteria	Gammaproteobacteria	Xanthomonadales	Rhodanobacteraceae	Rhodanobacter	0	0	0	0	0	0	0	70
OTU1093	Bacteria	Proteobacteria	Alphaproteobacteria	Micropepsales	Micropepsaceae	Rhizomicrobium	69	0	0	0	0	0	0	0
OTU1094	Bacteria	Proteobacteria	Alphaproteobacteria	Sphingomonadales	Sphingomonadaceae	Sphingomonas	45	0	0	0	0	0	24	0
OTU1095	Bacteria	Gemmatimonadetes	Gemmatimonadetes	Gemmatimonadales	Gemmatimonadaceae	Gemmatirosa	36	0	0	0	0	0	33	0
OTU1096	Bacteria	Actinobacteria	Actinobacteria	Micrococcales	Intrasporangiaceae	Pedococcus	31	9	0	0	0	0	29	0
OTU1097	Bacteria	Acidobacteria	Acidobacteria_Gp4	Gp4			26	22	0	0	0	0	21	0
OTU1098	Bacteria	Proteobacteria	Alphaproteobacteria	Rhizobiales	Hyphomicrobiaceae	Hyphomicrobium	0	69	0	0	0	0	0	0
OTU1099	Bacteria	Firmicutes	Clostridia	Clostridiales			0	26	0	23	0	0	0	20
OTU1100	Bacteria	Bacteroidetes	Chitinophagia	Chitinophagales	Chitinophagaceae	Chitinophaga	0	23	0	0	0	0	46	0
OTU1101	Bacteria	Acidobacteria	Acidobacteria_Gp2	Gp2			0	22	0	0	0	0	47	0
OTU1102	Bacteria	Actinobacteria	Thermoleophilia	Gaiellales	Gaiellaceae	Gaiella	0	0	49	0	0	20	0	0
OTU1103	Bacteria	Actinobacteria	Acidimicrobiia	Acidimicrobiales	Iamiaceae	Actinomarinicola	0	0	0	0	41	28	0	0
OTU1104	Bacteria	Proteobacteria	Gammaproteobacteria	Chromatiales			0	0	0	0	35	34	0	0
OTU1105	Bacteria	Proteobacteria	Deltaproteobacteria	Myxococcales	Phaselicystidaceae	Phaselicystis	0	0	0	0	20	49	0	0
OTU1106	Bacteria	Proteobacteria	Gammaproteobacteria				0	0	0	0	0	0	69	0
OTU1107	Bacteria	Acidobacteria	Acidobacteria_Gp1				0	0	0	0	0	0	0	69
OTU1108	Bacteria	Gemmatimonadetes	Gemmatimonadetes	Gemmatimonadales	Gemmatimonadaceae	Gemmatirosa	68	0	0	0	0	0	0	0
OTU1109	Bacteria	Bacteroidetes	Cytophagia	Cytophagales	Fulvivirgaceae	Chryseolinea	68	0	0	0	0	0	0	0
OTU1110	Bacteria	Actinobacteria	Acidimicrobiia	Acidimicrobiales	Iamiaceae	Actinomarinicola	68	0	0	0	0	0	0	0
OTU1111	Bacteria	Gemmatimonadetes	Gemmatimonadetes	Gemmatimonadales	Gemmatimonadaceae	Gemmatirosa	25	0	0	0	0	0	43	0
OTU1112	Bacteria	Proteobacteria	Gammaproteobacteria				0	68	0	0	0	0	0	0
OTU1113	Bacteria	Gemmatimonadetes	Gemmatimonadetes	Gemmatimonadales	Gemmatimonadaceae		0	30	0	0	0	0	0	38
OTU1114	Bacteria						0	27	0	0	0	0	41	0
OTU1115	Bacteria	Planctomycetes	Planctomycetacia				0	14	14	13	5	0	0	22
OTU1116	Bacteria	Proteobacteria	Betaproteobacteria	Nitrosomonadales			0	11	12	16	0	0	0	29
OTU1117	Bacteria	Proteobacteria	Betaproteobacteria	Burkholderiales	Oxalobacteraceae		0	0	41	0	27	0	0	0
OTU1118	Bacteria	Acidobacteria	Acidobacteria_Gp16	Gp16			0	0	32	0	36	0	0	0
OTU1119	Bacteria	Proteobacteria	Betaproteobacteria	Burkholderiales	Comamonadaceae		0	0	26	0	42	0	0	0
OTU1120	Bacteria	Proteobacteria	Betaproteobacteria	Burkholderiales			0	0	24	20	0	24	0	0
OTU1121	Bacteria	Proteobacteria	Betaproteobacteria				0	0	24	0	0	0	0	44
OTU1122	Bacteria	Actinobacteria	Thermoleophilia	Solirubrobacterales			0	0	21	0	19	28	0	0
OTU1123	Bacteria	Actinobacteria	Actinobacteria	Mycobacteriales	Mycobacteriaceae	Mycobacterium	0	0	21	0	28	19	0	0
OTU1124	Bacteria						0	0	14	0	35	19	0	0
OTU1125	Bacteria	Planctomycetes	Planctomycetacia	Pirellulales	Lacipirellulaceae	Lacipirellula	0	0	11	0	27	30	0	0
OTU1126	Bacteria	Proteobacteria	Alphaproteobacteria	Rhizobiales	Afifellaceae	Afifella	0	0	0	39	0	0	0	29
OTU1127	Bacteria	Acidobacteria	Acidobacteria_Gp6	Gp6			0	0	0	0	32	36	0	0
OTU1128	Bacteria	Acidobacteria	Acidobacteria_Gp6	Gp6			0	0	0	0	28	40	0	0
OTU1129	Bacteria	Gemmatimonadetes	Gemmatimonadetes	Gemmatimonadales	Gemmatimonadaceae		0	0	0	0	24	44	0	0
OTU1130	Bacteria	Proteobacteria	Alphaproteobacteria	Rhizobiales	Roseiarcaceae	Roseiarcus	67	0	0	0	0	0	0	0
OTU1131	Bacteria	Actinobacteria	Actinobacteria	Propionibacteriales	Nocardioidaceae	Nocardioides	67	0	0	0	0	0	0	0
OTU1132	Bacteria	Firmicutes					46	0	0	0	0	0	21	0
OTU1133	Bacteria	candidate_division_WPS-1					21	46	0	0	0	0	0	0
OTU1134	Bacteria	Actinobacteria	Acidimicrobiia	Acidimicrobiales	Acidimicrobiales_incertae_sedis	Aciditerrimonas	19	19	0	0	0	0	29	0
OTU1135	Bacteria	Actinobacteria	Thermoleophilia	Solirubrobacterales	Paraconexibacteraceae	Paraconexibacter	19	15	0	0	0	0	33	0
OTU1136	Bacteria						18	25	0	11	0	0	13	0
OTU1137	Bacteria	Proteobacteria	Alphaproteobacteria	Rhizobiales	Kaistiaceae	Bauldia	10	26	0	0	0	0	31	0
OTU1138	Bacteria	Gemmatimonadetes	Gemmatimonadetes	Gemmatimonadales	Gemmatimonadaceae	Gemmatirosa	0	67	0	0	0	0	0	0
OTU1139	Bacteria	Actinobacteria	Thermoleophilia	Solirubrobacterales			0	67	0	0	0	0	0	0
OTU1140	Bacteria	Gemmatimonadetes	Gemmatimonadetes	Gemmatimonadales	Gemmatimonadaceae	Roseisolibacter	0	67	0	0	0	0	0	0
OTU1141	Bacteria	Verrucomicrobia	Spartobacteria				0	0	42	0	0	25	0	0
OTU1142	Bacteria	Actinobacteria	Actinobacteria	Mycobacteriales	Mycobacteriaceae	Mycobacterium	0	0	40	27	0	0	0	0
OTU1143	Bacteria	Bacteroidetes	Cytophagia	Cytophagales	Fulvivirgaceae	Chryseolinea	0	0	20	0	22	25	0	0
OTU1144	Bacteria	Acidobacteria	Acidobacteria_Gp6	Gp6			0	0	15	0	12	40	0	0
OTU1145	Bacteria	Acidobacteria	Acidobacteria_Gp16	Gp16			0	0	0	31	0	0	0	36
OTU1146	Bacteria	Acidobacteria	Acidobacteria_Gp6	Gp6			0	0	0	0	37	30	0	0
OTU1147	Bacteria	Proteobacteria	Alphaproteobacteria	Micropepsales	Micropepsaceae	Rhizomicrobium	0	0	0	0	25	42	0	0
OTU1148	Bacteria	Proteobacteria	Gammaproteobacteria				66	0	0	0	0	0	0	0
OTU1149	Bacteria	Actinobacteria	Thermoleophilia	Gaiellales	Gaiellaceae	Gaiella	38	0	0	0	0	0	28	0
OTU1150	Bacteria	Proteobacteria	Alphaproteobacteria	Rhizobiales	Beijerinckiaceae	Beijerinckia	32	0	0	0	0	0	34	0
OTU1151	Bacteria	Firmicutes	Bacilli	Bacillales	Paenibacillaceae_1	Paenibacillus	28	16	0	22	0	0	0	0
OTU1152	Bacteria	Planctomycetes	Phycisphaerae	Tepidisphaerales	Tepidisphaeraceae	Tepidisphaera	19	16	0	0	0	0	0	31
OTU1153	Bacteria	Acidobacteria	Acidobacteria_Gp6	Gp6			17	0	0	0	0	0	37	12
OTU1154	Bacteria	Gemmatimonadetes	Gemmatimonadetes	Gemmatimonadales	Gemmatimonadaceae	Gemmatirosa	0	36	0	0	0	0	30	0
OTU1155	Bacteria	Proteobacteria	Alphaproteobacteria	Sphingomonadales	Sphingomonadaceae		0	0	66	0	0	0	0	0
OTU1156	Bacteria	Gemmatimonadetes	Gemmatimonadetes	Gemmatimonadales	Gemmatimonadaceae	Gemmatirosa	0	0	35	0	0	31	0	0
OTU1157	Bacteria	Proteobacteria	Gammaproteobacteria	Xanthomonadales	Xanthomonadaceae	Arenimonas	0	0	34	0	0	32	0	0
OTU1158	Bacteria	Proteobacteria	Gammaproteobacteria	Xanthomonadales	Xanthomonadaceae	Lysobacter	0	0	12	31	0	0	0	23
OTU1159	Bacteria	Proteobacteria	Deltaproteobacteria				0	0	10	0	36	20	0	0
OTU1160	Bacteria	Chloroflexi	Caldilineae	Caldilineales	Caldilineaceae	Litorilinea	0	0	0	35	0	0	0	31
OTU1161	Bacteria	Acidobacteria	Acidobacteria_Gp6	Gp6			0	0	0	26	0	0	0	40
OTU1162	Bacteria	Proteobacteria	Betaproteobacteria	Burkholderiales			0	0	0	0	40	26	0	0
OTU1163	Bacteria	Proteobacteria	Betaproteobacteria	Burkholderiales			0	0	0	0	32	34	0	0
OTU1164	Bacteria	Verrucomicrobia	Opitutae	Opitutales	Opitutaceae	Opitutus	0	0	0	0	30	36	0	0
OTU1165	Bacteria	Acidobacteria	Acidobacteria_Gp3	Gp3			0	0	0	0	0	66	0	0
OTU1166	Bacteria	Proteobacteria	Alphaproteobacteria	Micropepsales	Micropepsaceae	Micropepsis	0	0	0	0	0	0	66	0
OTU1167	Bacteria	Proteobacteria	Gammaproteobacteria	Xanthomonadales	Rhodanobacteraceae	Rudaea	65	0	0	0	0	0	0	0
OTU1168	Bacteria	Proteobacteria	Alphaproteobacteria	Rhodospirillales	Rhodospirillaceae	Dongia	65	0	0	0	0	0	0	0
OTU1169	Bacteria	Proteobacteria	Gammaproteobacteria	Gammaproteobacteria_incertae_sedis	Acidibacter		39	0	0	0	0	0	26	0
OTU1170	Bacteria	Proteobacteria	Gammaproteobacteria	Xanthomonadales	Xanthomonadaceae	Arenimonas	38	9	0	0	0	0	18	0
OTU1171	Bacteria	Chloroflexi					19	0	0	0	0	0	46	0
OTU1172	Bacteria	Proteobacteria	Gammaproteobacteria				14	22	0	0	0	0	0	29
OTU1173	Bacteria	Verrucomicrobia	Spartobacteria				0	65	0	0	0	0	0	0
OTU1174	Bacteria	Acidobacteria	Acidobacteria_Gp10	Gp10			0	26	0	16	0	0	8	15
OTU1175	Bacteria	Bacteroidetes	Chitinophagia	Chitinophagales	Chitinophagaceae	Flavitalea	0	8	0	31	0	0	0	26
OTU1176	Bacteria	Actinobacteria	Thermoleophilia	Gaiellales	Gaiellaceae	Gaiella	0	5	24	15	0	21	0	0
OTU1177	Bacteria	Nitrospirae	Nitrospira	Nitrospirales	Nitrospiraceae	Nitrospira	0	0	17	0	35	13	0	0
OTU1178	Bacteria	Proteobacteria	Deltaproteobacteria				0	0	16	0	26	23	0	0
OTU1179	Bacteria	Actinobacteria	Acidimicrobiia	Acidimicrobiales			0	0	14	0	23	0	0	28
OTU1180	Bacteria						0	0	0	38	27	0	0	0
OTU1181	Bacteria	Chloroflexi	Anaerolineae	Anaerolineales	Anaerolineaceae	Thermanaerothrix	0	0	0	36	0	0	0	29
OTU1182	Bacteria	Proteobacteria	Deltaproteobacteria				0	0	0	30	0	0	0	35
OTU1183	Bacteria	Armatimonadetes	Armatimonadetes_gp5				0	0	0	0	35	30	0	0
OTU1184	Bacteria	Actinobacteria	Thermoleophilia	Gaiellales	Gaiellaceae	Gaiella	0	0	0	0	31	34	0	0
OTU1185	Bacteria	Planctomycetes	Planctomycetacia	Pirellulales	Pirellulaceae		0	0	0	0	27	38	0	0
OTU1186	Bacteria	Proteobacteria	Gammaproteobacteria	Xanthomonadales	Xanthomonadaceae	Arenimonas	0	0	0	0	27	38	0	0
OTU1187	Bacteria	Proteobacteria	Betaproteobacteria				64	0	0	0	0	0	0	0
OTU1188	Bacteria	Actinobacteria	Thermoleophilia	Gaiellales	Gaiellaceae	Gaiella	40	0	0	0	0	0	24	0
OTU1189	Bacteria	Actinobacteria	Actinobacteria				29	35	0	0	0	0	0	0
OTU1190	Bacteria	Actinobacteria	Thermoleophilia	Solirubrobacterales	Baekduiaceae	Baekduia	22	0	0	0	0	0	42	0
OTU1191	Bacteria	Gemmatimonadetes	Gemmatimonadetes	Gemmatimonadales	Gemmatimonadaceae	Gemmatirosa	0	42	0	0	0	0	22	0
OTU1192	Bacteria	Actinobacteria	Thermoleophilia				0	42	0	0	0	0	0	22
OTU1193	Bacteria	Acidobacteria	Acidobacteria_Gp1	Acidicapsa			0	38	0	0	0	0	0	26
OTU1194	Bacteria	Proteobacteria	Alphaproteobacteria	Rhizobiales	Hyphomicrobiaceae	Hyphomicrobium	0	31	0	0	0	0	33	0
OTU1195	Bacteria	Acidobacteria	Acidobacteria_Gp17	Gp17			0	18	0	0	0	0	46	0
OTU1196	Bacteria						0	16	0	0	0	15	0	33
OTU1197	Bacteria	Proteobacteria	Betaproteobacteria	Nitrosomonadales			0	0	26	0	0	38	0	0
OTU1198	Bacteria	Verrucomicrobia	Verrucomicrobiae	Verrucomicrobiales	Verrucomicrobiaceae	Luteolibacter	0	0	14	0	17	33	0	0
OTU1199	Bacteria						0	0	9	0	18	22	0	15
OTU1200	Bacteria	Actinobacteria	Thermoleophilia	Solirubrobacterales			0	0	0	46	0	0	0	18
OTU1201	Bacteria	Proteobacteria	Alphaproteobacteria	Rhodospirillales	Geminicoccaceae	Arboricoccus	0	0	0	38	0	0	0	26
OTU1202	Bacteria	Acidobacteria	Acidobacteria_Gp6	Gp6			0	0	0	0	64	0	0	0
OTU1203	Bacteria	Acidobacteria	Acidobacteria_Gp6	Gp6			0	0	0	0	45	19	0	0
OTU1204	Bacteria	Gemmatimonadetes	Longimicrobia	Longimicrobiales	Longimicrobiaceae	Longimicrobium	0	0	0	0	44	20	0	0
OTU1205	Bacteria	Proteobacteria	Betaproteobacteria				0	0	0	0	44	20	0	0
OTU1206	Bacteria	Proteobacteria	Betaproteobacteria	Burkholderiales			0	0	0	0	34	30	0	0
OTU1207	Bacteria	Bacteroidetes	Chitinophagia	Chitinophagales	Chitinophagaceae	Ferruginibacter	0	0	0	0	28	36	0	0
OTU1208	Bacteria	Proteobacteria	Alphaproteobacteria	Rhodospirillales	Azospirillaceae		0	0	0	0	24	40	0	0
OTU1209	Bacteria	Proteobacteria	Alphaproteobacteria	Rhodospirillales	Reyranellaceae	Reyranella	63	0	0	0	0	0	0	0
OTU1210	Bacteria	Proteobacteria	Alphaproteobacteria	Rhodospirillales			63	0	0	0	0	0	0	0
OTU1211	Bacteria	Acidobacteria	Acidobacteria_Gp3	Gp3			46	0	0	0	0	0	17	0
OTU1212	Bacteria	Nitrospirae	Nitrospira	Nitrospirales	Nitrospiraceae	Nitrospira	28	11	0	0	0	0	24	0
OTU1213	Bacteria	Bacteroidetes	Chitinophagia	Chitinophagales	Chitinophagaceae		16	27	0	0	0	0	0	20
OTU1214	Bacteria	Acidobacteria	Acidobacteria_Gp3	Gp3			0	63	0	0	0	0	0	0
OTU1215	Bacteria	Acidobacteria	Acidobacteria_Gp22	Gp22			0	63	0	0	0	0	0	0
OTU1216	Bacteria	Acidobacteria	Acidobacteria_Gp15	Gp15			0	30	10	13	0	0	0	10
OTU1217	Bacteria	Proteobacteria	Betaproteobacteria	Burkholderiales	Comamonadaceae	Piscinibacter	0	0	20	0	18	25	0	0
OTU1218	Bacteria	Gemmatimonadetes	Gemmatimonadetes	Gemmatimonadales	Gemmatimonadaceae	Gemmatimonas	0	0	17	0	44	2	0	0
OTU1219	Bacteria	Bacteroidetes	Cytophagia	Cytophagales	Fulvivirgaceae	Chryseolinea	0	0	15	0	16	32	0	0
OTU1220	Bacteria	Acidobacteria	Acidobacteria_Gp2	Gp2			0	0	0	39	0	0	0	24
OTU1221	Bacteria	Actinobacteria					0	0	0	31	0	0	0	32
OTU1222	Bacteria	Firmicutes	Bacilli	Bacillales	Planococcaceae	Paenisporosarcina	0	0	0	28	0	0	0	35
OTU1223	Bacteria	Proteobacteria	Alphaproteobacteria	Sphingomonadales	Sphingomonadaceae	Sphingomonas	0	0	0	0	63	0	0	0
OTU1224	Bacteria	Acidobacteria	Acidobacteria_Gp3	Gp3			0	0	0	0	39	24	0	0
OTU1225	Bacteria	Acidobacteria	Acidobacteria_Gp6	Gp6			0	0	0	0	35	28	0	0
OTU1226	Bacteria	Acidobacteria	Acidobacteria_Gp3	Gp3			0	0	0	0	31	32	0	0
OTU1227	Bacteria	Proteobacteria	Deltaproteobacteria	Deltaproteobacteria_incertae_sedis	Dissulfurirhabdus		0	0	0	0	0	63	0	0
OTU1228	Bacteria	Actinobacteria	Actinobacteria	Mycobacteriales	Mycobacteriaceae	Mycobacterium	0	0	0	0	0	0	27	36
OTU1229	Bacteria	Acidobacteria	Acidobacteria_Gp16	Gp16			62	0	0	0	0	0	0	0
OTU1230	Bacteria	Acidobacteria	Acidobacteria_Gp1	Edaphobacter			62	0	0	0	0	0	0	0
OTU1231	Bacteria	Proteobacteria	Betaproteobacteria				38	0	0	0	0	0	24	0
OTU1232	Bacteria	Proteobacteria	Alphaproteobacteria	Micropepsales	Micropepsaceae		36	0	0	0	0	0	26	0
OTU1233	Bacteria	Actinobacteria	Actinobacteria	Propionibacteriales	Nocardioidaceae	Marmoricola	31	0	0	0	0	0	31	0
OTU1234	Bacteria	Acidobacteria	Acidobacteria_Gp3	Gp3			25	0	0	0	0	0	24	13
OTU1235	Bacteria						0	30	0	0	0	0	0	32
OTU1236	Bacteria	Acidobacteria	Acidobacteria_Gp3	Gp3			0	27	0	14	0	0	21	0
OTU1237	Bacteria	Acidobacteria	Acidobacteria_Gp7	Gp7			0	20	0	19	0	0	0	23
OTU1238	Bacteria	Proteobacteria	Betaproteobacteria	Nitrosomonadales			0	0	33	0	0	29	0	0
OTU1239	Bacteria	Proteobacteria	Betaproteobacteria				0	0	29	0	0	0	0	33
OTU1240	Bacteria	Proteobacteria	Alphaproteobacteria	Rhizobiales	Parvibaculaceae	Rhodoligotrophos	0	0	25	7	23	7	0	0
OTU1241	Bacteria						0	0	17	0	31	0	0	14
OTU1242	Bacteria	Acidobacteria	Acidobacteria_Gp7	Gp7			0	0	12	14	18	7	0	11
OTU1243	Bacteria	Proteobacteria	Alphaproteobacteria	Sphingomonadales	Sphingomonadaceae	Sphingomonas	0	0	12	0	29	0	0	21
OTU1244	Bacteria	Chlamydiae	Chlamydiia	Chlamydiales	Parachlamydiaceae	Parachlamydia	0	0	0	62	0	0	0	0
OTU1245	Bacteria	candidate_division_WPS-1					0	0	0	0	62	0	0	0
OTU1246	Bacteria	Gemmatimonadetes	Gemmatimonadetes	Gemmatimonadales	Gemmatimonadaceae		0	0	0	0	44	18	0	0
OTU1247	Bacteria	Bacteroidetes	Cytophagia	Cytophagales	Fulvivirgaceae	Chryseolinea	0	0	0	0	35	27	0	0
OTU1248	Bacteria	Proteobacteria	Alphaproteobacteria	Sphingomonadales	Erythrobacteraceae	Porphyrobacter	0	0	0	0	0	0	62	0
OTU1249	Bacteria	Candidatus_Saccharibacteria					61	0	0	0	0	0	0	0
OTU1250	Bacteria	Verrucomicrobia	Spartobacteria				61	0	0	0	0	0	0	0
OTU1251	Bacteria	Proteobacteria	Betaproteobacteria	Burkholderiales	Burkholderiaceae	Paraburkholderia	43	0	0	0	0	0	18	0
OTU1252	Bacteria	Proteobacteria	Gammaproteobacteria				25	8	0	0	0	0	28	0
OTU1253	Bacteria	Actinobacteria	Actinobacteria	Frankiales	Frankiaceae	Frankia	23	15	0	0	0	0	23	0
OTU1254	Bacteria	Proteobacteria	Alphaproteobacteria	Rhodospirillales	Stellaceae		19	42	0	0	0	0	0	0
OTU1255	Bacteria	Acidobacteria	Acidobacteria_Gp6	Gp6			14	25	0	0	0	0	22	0
OTU1256	Bacteria	Proteobacteria	Alphaproteobacteria	Rhodospirillales	Stellaceae	Stella	14	0	0	0	0	0	47	0
OTU1257	Bacteria	Actinobacteria	Acidimicrobiia	Acidimicrobiales	Ilumatobacteraceae	Ilumatobacter	0	61	0	0	0	0	0	0
OTU1258	Bacteria	Actinobacteria	Acidimicrobiia	Acidimicrobiales	Acidimicrobiales_incertae_sedis	Aciditerrimonas	0	22	0	39	0	0	0	0
OTU1259	Bacteria	Bacteroidetes	Chitinophagia	Chitinophagales	Chitinophagaceae		0	6	20	10	25	0	0	0
OTU1260	Bacteria	Acidobacteria	Acidobacteria_Gp25	Gp25			0	3	12	7	21	0	3	15
OTU1261	Bacteria						0	0	31	0	9	21	0	0
OTU1262	Bacteria	Gemmatimonadetes	Gemmatimonadetes	Gemmatimonadales	Gemmatimonadaceae		0	0	25	0	36	0	0	0
OTU1263	Bacteria	Gemmatimonadetes	Gemmatimonadetes	Gemmatimonadales	Gemmatimonadaceae		0	0	24	28	0	9	0	0
OTU1264	Bacteria	Chlamydiae	Chlamydiia	Chlamydiales	Parachlamydiaceae	Neochlamydia	0	0	16	0	0	0	0	45
OTU1265	Bacteria	Acidobacteria	Acidobacteria_Gp6	Gp6			0	0	0	41	0	0	0	20
OTU1266	Bacteria	Parcubacteria					0	0	0	33	0	0	0	28
OTU1267	Bacteria	Proteobacteria	Deltaproteobacteria	Deltaproteobacteria_incertae_sedis			0	0	0	0	61	0	0	0
OTU1268	Bacteria	Acidobacteria	Acidobacteria_Gp4	Gp4			0	0	0	0	37	24	0	0
OTU1269	Bacteria	Verrucomicrobia	Subdivision3				0	0	0	0	36	25	0	0
OTU1270	Bacteria	Actinobacteria	Thermoleophilia	Solirubrobacterales			60	0	0	0	0	0	0	0
OTU1271	Bacteria	Acidobacteria	Acidobacteria_Gp7	Gp7			19	30	0	0	0	0	11	0
OTU1272	Bacteria	Proteobacteria	Alphaproteobacteria	Rhodospirillales	Azospirillaceae		0	60	0	0	0	0	0	0
OTU1273	Bacteria						0	60	0	0	0	0	0	0
OTU1274	Bacteria	Proteobacteria	Gammaproteobacteria	Chromatiales			0	47	0	0	0	0	13	0
OTU1275	Bacteria	Proteobacteria	Deltaproteobacteria				0	44	0	0	0	0	16	0
OTU1276	Bacteria	Acidobacteria	Acidobacteria_Gp6	Gp6			0	39	0	0	0	0	21	0
OTU1277	Bacteria	Chloroflexi	Anaerolineae	Aggregatilineales	Aggregatilineaceae	Aggregatilinea	0	31	0	0	0	0	29	0
OTU1278	Bacteria	Gemmatimonadetes	Gemmatimonadetes	Gemmatimonadales	Gemmatimonadaceae		0	26	14	20	0	0	0	0
OTU1279	Bacteria	Acidobacteria	Acidobacteria_Gp10	Gp10			0	23	19	18	0	0	0	0
OTU1280	Bacteria	Chloroflexi	Caldilineae	Caldilineales	Caldilineaceae	Litorilinea	0	20	0	0	23	17	0	0
OTU1281	Bacteria	Actinobacteria	Actinobacteria	Propionibacteriales	Nocardioidaceae	Marmoricola	0	0	30	0	30	0	0	0
OTU1282	Bacteria	Proteobacteria	Deltaproteobacteria	Myxococcales	Kofleriaceae	Kofleria	0	0	11	0	41	8	0	0
OTU1283	Bacteria	Proteobacteria	Deltaproteobacteria	Myxococcales	Kofleriaceae	Kofleria	0	0	0	30	0	30	0	0
OTU1284	Bacteria	Actinobacteria	Actinobacteria	Micrococcales	Micrococcaceae	Arthrobacter	0	0	0	0	60	0	0	0
OTU1285	Bacteria	Acidobacteria	Acidobacteria_Gp6	Gp6			0	0	0	0	60	0	0	0
OTU1286	Bacteria	Proteobacteria	Alphaproteobacteria				0	0	0	0	39	21	0	0
OTU1287	Bacteria	Acidobacteria	Acidobacteria_Gp6	Gp6			0	0	0	0	0	0	60	0
OTU1288	Bacteria	Proteobacteria	Gammaproteobacteria	Xanthomonadales			0	0	0	0	0	0	0	60
OTU1289	Bacteria	Acidobacteria	Holophagae	Holophagales	Holophagaceae	Geothrix	59	0	0	0	0	0	0	0
OTU1290	Bacteria	Bacteroidetes	Flavobacteriia	Flavobacteriales			59	0	0	0	0	0	0	0
OTU1291	Bacteria	Gemmatimonadetes	Gemmatimonadetes	Gemmatimonadales	Gemmatimonadaceae	Gemmatimonas	59	0	0	0	0	0	0	0
OTU1292	Bacteria	Proteobacteria	Deltaproteobacteria	Myxococcales			35	0	0	0	0	0	24	0
OTU1293	Bacteria	Proteobacteria	Alphaproteobacteria	Rhizobiales	Hyphomicrobiaceae	Methyloceanibacter	30	0	0	0	0	0	29	0
OTU1294	Bacteria						29	0	0	0	0	0	0	30
OTU1295	Bacteria	Bacteroidetes					20	28	0	0	0	0	11	0
OTU1296	Bacteria						18	24	17	0	0	0	0	0
OTU1297	Bacteria	Actinobacteria	Thermoleophilia	Solirubrobacterales			16	29	0	0	0	0	14	0
OTU1298	Bacteria	Acidobacteria	Blastocatellia	Blastocatellales	Blastocatellaceae		7	17	0	15	0	0	0	20
OTU1299	Bacteria	Proteobacteria	Betaproteobacteria				0	59	0	0	0	0	0	0
OTU1300	Bacteria	Acidobacteria	Acidobacteria_Gp3	Gp3			0	43	0	0	0	0	16	0
OTU1301	Bacteria	Proteobacteria	Alphaproteobacteria	Rhizobiales	Hyphomicrobiaceae	Hyphomicrobium	0	39	0	0	0	0	20	0
OTU1302	Bacteria	candidate_division_WPS-1					0	32	0	0	0	0	0	27
OTU1303	Bacteria	Gemmatimonadetes	Longimicrobia	Longimicrobiales	Longimicrobiaceae	Longimicrobium	0	24	0	0	0	0	0	35
OTU1304	Bacteria	Actinobacteria	Actinobacteria	Propionibacteriales	Nocardioidaceae	Nocardioides	0	13	0	22	0	0	0	24
OTU1305	Bacteria	Acidobacteria	Acidobacteria_Gp3	Gp3			0	0	37	0	22	0	0	0
OTU1306	Bacteria	Proteobacteria	Betaproteobacteria	Burkholderiales			0	0	24	0	14	21	0	0
OTU1307	Bacteria						0	0	21	0	38	0	0	0
OTU1308	Bacteria	Proteobacteria	Alphaproteobacteria	Rhodospirillales	Elioraea		0	0	18	0	0	32	0	9
OTU1309	Bacteria	Acidobacteria	Acidobacteria_Gp6	Gp6			0	0	17	12	9	21	0	0
OTU1310	Bacteria	Proteobacteria	Gammaproteobacteria	Chromatiales			0	0	0	33	0	0	0	26
OTU1311	Bacteria	Proteobacteria	Alphaproteobacteria	Rhizobiales	Methylobacteriaceae	Microvirga	0	0	0	0	59	0	0	0
OTU1312	Bacteria	Acidobacteria	Acidobacteria_Gp6	Gp6			0	0	0	0	59	0	0	0
OTU1313	Bacteria	Actinobacteria	Thermoleophilia				0	0	0	0	59	0	0	0
OTU1314	Bacteria	Actinobacteria	Thermoleophilia	Thermoleophilales	Thermoleophilaceae	Thermoleophilum	0	0	0	0	59	0	0	0
OTU1315	Bacteria	Proteobacteria					0	0	0	0	0	0	0	59
OTU1316	Bacteria	Bacteroidetes	Chitinophagia	Chitinophagales	Chitinophagaceae	Parafilimonas	0	0	0	0	0	0	0	59
OTU1317	Bacteria	Proteobacteria	Gammaproteobacteria	Legionellales	Coxiellaceae	Aquicella	58	0	0	0	0	0	0	0
OTU1318	Bacteria	Acidobacteria	Blastocatellia	Blastocatellales	Blastocatellaceae	Tellurimicrobium	30	0	0	0	0	0	28	0
OTU1319	Bacteria	Planctomycetes	Planctomycetacia	Planctomycetales	Planctomycetaceae	Gimesia	29	0	0	0	0	0	29	0
OTU1320	Bacteria	Acidobacteria	Acidobacteria_Gp7	Gp7			20	0	0	0	0	0	38	0
OTU1321	Bacteria	Actinobacteria	Thermoleophilia	Solirubrobacterales	Baekduiaceae	Baekduia	0	58	0	0	0	0	0	0
OTU1322	Bacteria	Proteobacteria	Deltaproteobacteria	Myxococcales	Polyangiaceae	Aetherobacter	0	58	0	0	0	0	0	0
OTU1323	Bacteria	Actinobacteria	Acidimicrobiia	Acidimicrobiales			0	34	0	0	0	0	24	0
OTU1324	Bacteria						0	15	20	0	0	0	0	23
OTU1325	Bacteria	Acidobacteria	Acidobacteria_Gp4	Gp4			0	0	20	0	0	38	0	0
OTU1326	Bacteria	Latescibacteria					0	0	16	0	16	26	0	0
OTU1327	Bacteria	Proteobacteria	Alphaproteobacteria	Rhodospirillales	Reyranellaceae	Reyranella	0	0	15	22	0	0	0	21
OTU1328	Bacteria	Acidobacteria	Acidobacteria_Gp6	Gp6			0	0	0	58	0	0	0	0
OTU1329	Bacteria	Bacteroidetes	Chitinophagia	Chitinophagales	Chitinophagaceae	Flavisolibacter	0	0	0	36	0	0	0	22
OTU1330	Bacteria	Proteobacteria	Deltaproteobacteria	Myxococcales	Polyangiaceae		0	0	0	33	0	0	0	25
OTU1331	Bacteria	Gemmatimonadetes					0	0	0	27	0	31	0	0
OTU1332	Bacteria	Proteobacteria	Gammaproteobacteria	Chromatiales	Woeseiaceae	Woeseia	0	0	0	0	37	21	0	0
OTU1333	Bacteria	Acidobacteria	Acidobacteria_Gp16	Gp16			0	0	0	0	19	39	0	0
OTU1334	Bacteria	Acidobacteria	Acidobacteria_Gp5	Gp5			0	0	0	0	0	0	0	58
OTU1335	Bacteria	Proteobacteria	Alphaproteobacteria	Sphingomonadales	Sphingomonadaceae	Sphingomonas	0	0	0	0	0	0	0	58
OTU1336	Bacteria	Proteobacteria	Alphaproteobacteria	Rhodospirillales	Rhodospirillaceae		57	0	0	0	0	0	0	0
OTU1337	Bacteria	Acidobacteria	Acidobacteria_Gp16	Gp16			32	0	0	0	0	0	25	0
OTU1338	Bacteria	Proteobacteria	Alphaproteobacteria				29	0	0	0	0	0	28	0
OTU1339	Bacteria	Acidobacteria	Acidobacteria_Gp6	Gp6			24	0	0	0	0	0	33	0
OTU1340	Bacteria	Proteobacteria	Alphaproteobacteria	Sphingomonadales	Erythrobacteraceae	Altererythrobacter	21	1	0	0	0	0	34	1
OTU1341	Bacteria	Chlamydiae	Chlamydiia	Chlamydiales			17	0	0	0	0	0	40	0
OTU1342	Bacteria	Proteobacteria	Deltaproteobacteria	Myxococcales	Phaselicystidaceae	Phaselicystis	17	21	0	0	0	0	19	0
OTU1343	Bacteria	Gemmatimonadetes	Gemmatimonadetes	Gemmatimonadales	Gemmatimonadaceae		0	57	0	0	0	0	0	0
OTU1344	Bacteria	Acidobacteria	Acidobacteria_Gp4	Gp4			0	57	0	0	0	0	0	0
OTU1345	Bacteria	Actinobacteria	Actinobacteria	Mycobacteriales	Mycobacteriaceae	Mycobacterium	0	57	0	0	0	0	0	0
OTU1346	Bacteria	Proteobacteria	Alphaproteobacteria	Rhodospirillales	Rhodospirillaceae		0	28	0	0	0	0	29	0
OTU1347	Bacteria						0	26	0	0	0	0	31	0
OTU1348	Bacteria	Actinobacteria	Actinobacteria	Mycobacteriales	Mycobacteriaceae	Mycobacterium	0	24	0	29	0	0	4	0
OTU1349	Bacteria	Bacteroidetes	Sphingobacteriia	Sphingobacteriales	Sphingobacteriaceae	Solitalea	0	22	0	0	0	35	0	0
OTU1350	Bacteria	Actinobacteria	Actinobacteria	Streptomycetales	Streptomycetaceae	Streptomyces	0	12	8	0	14	10	0	13
OTU1351	Bacteria	Bacteroidetes	Flavobacteriia	Flavobacteriales	Flavobacteriaceae	Flavobacterium	0	0	25	0	32	0	0	0
OTU1352	Bacteria	Chloroflexi	Caldilineae	Caldilineales	Caldilineaceae	Litorilinea	0	0	18	24	0	0	0	15
OTU1353	Bacteria	Acidobacteria	Acidobacteria_Gp7	Gp7			0	0	13	0	24	20	0	0
OTU1354	Bacteria	Acidobacteria	Acidobacteria_Gp6	Gp6			0	0	0	57	0	0	0	0
OTU1355	Bacteria	Proteobacteria	Betaproteobacteria	Burkholderiales	Oxalobacteraceae		0	0	0	0	57	0	0	0
OTU1356	Bacteria	Proteobacteria	Alphaproteobacteria	Rhodospirillales	Elioraea		0	0	0	0	32	25	0	0
OTU1357	Bacteria	Proteobacteria	Alphaproteobacteria	Rhizobiales			0	0	0	0	31	26	0	0
OTU1358	Bacteria	Proteobacteria	Gammaproteobacteria	Pseudomonadales	Pseudomonadaceae	Pseudomonas	0	0	0	0	30	27	0	0
OTU1359	Bacteria	Proteobacteria	Deltaproteobacteria	Myxococcales	Kofleriaceae	Kofleria	0	0	0	0	0	57	0	0
OTU1360	Bacteria	Acidobacteria	Acidobacteria_Gp1	Gp1			0	0	0	0	0	57	0	0
OTU1361	Bacteria	Verrucomicrobia	Spartobacteria				0	0	0	0	0	0	57	0
OTU1362	Bacteria	Gemmatimonadetes	Gemmatimonadetes	Gemmatimonadales	Gemmatimonadaceae		0	0	0	0	0	0	57	0
OTU1363	Bacteria	Acidobacteria	Acidobacteria_Gp6	Gp6			0	0	0	0	0	0	0	57
OTU1364	Bacteria	Proteobacteria					0	0	0	0	0	0	0	57
OTU1365	Bacteria	Actinobacteria	Acidimicrobiia	Acidimicrobiales	Iamiaceae		0	0	0	0	0	0	0	57
OTU1366	Bacteria	Actinobacteria					32	0	0	0	0	0	24	0
OTU1367	Bacteria	Actinobacteria	Acidimicrobiia	Acidimicrobiales	Iamiaceae	Actinomarinicola	20	0	0	0	0	0	0	36
OTU1368	Bacteria	Gemmatimonadetes	Gemmatimonadetes	Gemmatimonadales	Gemmatimonadaceae		11	20	0	5	0	0	9	11
OTU1369	Bacteria	Actinobacteria	Thermoleophilia	Gaiellales	Gaiellaceae	Gaiella	0	56	0	0	0	0	0	0
OTU1370	Bacteria	Proteobacteria	Betaproteobacteria	Nitrosomonadales			0	56	0	0	0	0	0	0
OTU1371	Bacteria	Proteobacteria	Betaproteobacteria	Burkholderiales	Burkholderiaceae		0	27	0	0	0	0	11	18
OTU1372	Bacteria	Gemmatimonadetes	Gemmatimonadetes	Gemmatimonadales	Gemmatimonadaceae	Roseisolibacter	0	18	0	0	0	0	0	38
OTU1373	Bacteria	Verrucomicrobia	Subdivision3				0	10	0	19	0	0	0	27
OTU1374	Bacteria	Acidobacteria	Acidobacteria_Gp6	Gp6			0	9	12	0	15	20	0	0
OTU1375	Bacteria	Proteobacteria	Gammaproteobacteria	Xanthomonadales	Xanthomonadaceae	Arenimonas	0	0	26	0	30	0	0	0
OTU1376	Bacteria	Proteobacteria	Gammaproteobacteria	Xanthomonadales	Xanthomonadaceae	Arenimonas	0	0	15	41	0	0	0	0
OTU1377	Bacteria	Acidobacteria	Acidobacteria_Gp6	Gp6			0	0	4	0	28	15	0	9
OTU1378	Bacteria	Acidobacteria	Acidobacteria_Gp6	Gp6			0	0	0	30	0	0	0	26
OTU1379	Bacteria	Verrucomicrobia	Opitutae	Opitutales	Opitutaceae	Lacunisphaera	0	0	0	30	0	0	0	26
OTU1380	Bacteria	Acidobacteria	Acidobacteria_Gp16	Gp16			0	0	0	28	0	0	0	28
OTU1381	Bacteria	Proteobacteria	Betaproteobacteria				0	0	0	25	0	0	0	31
OTU1382	Bacteria	Acidobacteria	Acidobacteria_Gp16	Gp16			0	0	0	18	0	15	0	23
OTU1383	Bacteria	Acidobacteria	Acidobacteria_Gp6	Gp6			0	0	0	0	56	0	0	0
OTU1384	Bacteria	Proteobacteria	Alphaproteobacteria	Sphingomonadales	Erythrobacteraceae		0	0	0	0	42	14	0	0
OTU1385	Bacteria						0	0	0	0	23	33	0	0
OTU1386	Bacteria	Proteobacteria	Betaproteobacteria	Burkholderiales	Oxalobacteraceae		0	0	0	0	21	35	0	0
OTU1387	Bacteria	Acidobacteria	Acidobacteria_Gp4	Gp4			0	0	0	0	0	0	56	0
OTU1388	Bacteria	Proteobacteria	Alphaproteobacteria	Rhizobiales	Devosiaceae	Devosia	0	0	0	0	0	0	0	56
OTU1389	Bacteria	Proteobacteria	Alphaproteobacteria	Sphingomonadales	Sphingomonadaceae	Sphingomonas	55	0	0	0	0	0	0	0
OTU1390	Bacteria	Proteobacteria	Alphaproteobacteria	Rhodospirillales			55	0	0	0	0	0	0	0
OTU1391	Bacteria	Actinobacteria	Acidimicrobiia	Acidimicrobiales	Iamiaceae	Actinomarinicola	27	28	0	0	0	0	0	0
OTU1392	Bacteria	Acidobacteria	Acidobacteria_Gp16	Gp16			24	13	0	0	0	0	18	0
OTU1393	Bacteria	Proteobacteria	Betaproteobacteria	Burkholderiales	Burkholderiaceae		24	0	0	0	0	0	31	0
OTU1394	Bacteria	Gemmatimonadetes	Gemmatimonadetes	Gemmatimonadales	Gemmatimonadaceae		17	21	0	0	0	0	17	0
OTU1395	Bacteria	Acidobacteria	Blastocatellia	Blastocatellales	Blastocatellaceae	Stenotrophobacter	17	0	0	0	0	0	38	0
OTU1396	Bacteria						0	28	0	0	0	0	0	27
OTU1397	Bacteria	Actinobacteria	Thermoleophilia	Solirubrobacterales			0	18	37	0	0	0	0	0
OTU1398	Bacteria	Planctomycetes	Planctomycetacia	Planctomycetales			0	14	0	0	0	0	0	41
OTU1399	Bacteria	Verrucomicrobia	Spartobacteria				0	0	55	0	0	0	0	0
OTU1400	Bacteria	Acidobacteria	Acidobacteria_Gp16	Gp16			0	0	55	0	0	0	0	0
OTU1401	Bacteria	Bacteroidetes	Cytophagia	Cytophagales	Cytophagaceae	Chryseotalea	0	0	33	22	0	0	0	0
OTU1402	Bacteria	Acidobacteria	Acidobacteria_Gp3	Gp3			0	0	26	0	12	17	0	0
OTU1403	Bacteria	Chlamydiae	Chlamydiia	Chlamydiales	Parachlamydiaceae	Neochlamydia	0	0	21	0	19	15	0	0
OTU1404	Bacteria						0	0	17	28	0	0	10	0
OTU1405	Bacteria	Firmicutes					0	0	12	0	16	27	0	0
OTU1406	Bacteria	Proteobacteria	Betaproteobacteria	Burkholderiales			0	0	11	0	23	21	0	0
OTU1407	Bacteria	Actinobacteria	Actinobacteria	Streptomycetales	Streptomycetaceae	Streptacidiphilus	0	0	8	0	35	12	0	0
OTU1408	Bacteria	Acidobacteria	Acidobacteria_Gp6	Gp6			0	0	0	37	0	0	0	18
OTU1409	Bacteria	Chlamydiae	Chlamydiia	Chlamydiales	Parachlamydiaceae		0	0	0	32	0	0	0	23
OTU1410	Bacteria	Proteobacteria	Betaproteobacteria	Burkholderiales			0	0	0	23	0	17	0	15
OTU1411	Bacteria	Proteobacteria	Alphaproteobacteria	Rhizobiales	Methylocystaceae	Methylocystis	0	0	0	23	0	0	0	32
OTU1412	Bacteria	Firmicutes	Bacilli	Bacillales	Paenibacillaceae_1	Paenibacillus	0	0	0	17	0	0	0	38
OTU1413	Bacteria	Proteobacteria	Alphaproteobacteria	Rhizobiales	Rhizobiaceae	Ensifer	0	0	0	0	55	0	0	0
OTU1414	Bacteria	Verrucomicrobia	Terrimicrobia	Terrimicrobiales	Terrimicrobiaceae	Terrimicrobium	0	0	0	0	55	0	0	0
OTU1415	Bacteria	Chloroflexi	Caldilineae	Caldilineales	Caldilineaceae	Litorilinea	0	0	0	0	55	0	0	0
OTU1416	Bacteria	Acidobacteria	Blastocatellia	Blastocatellales	Blastocatellaceae	Stenotrophobacter	0	0	0	0	29	26	0	0
OTU1417	Bacteria	Actinobacteria	Actinobacteria	Micrococcales	Microbacteriaceae	Agromyces	0	0	0	0	27	28	0	0
OTU1418	Bacteria	Gemmatimonadetes	Gemmatimonadetes	Gemmatimonadales	Gemmatimonadaceae		0	0	0	0	19	36	0	0
OTU1419	Bacteria	Proteobacteria	Betaproteobacteria	Burkholderiales	Oxalobacteraceae	Massilia	0	0	0	0	17	38	0	0
OTU1420	Bacteria	Acidobacteria	Acidobacteria_Gp4	Gp4			0	0	0	0	0	55	0	0
OTU1421	Bacteria	Actinobacteria	Actinobacteria	Frankiales	Frankiaceae	Jatrophihabitans	0	0	0	0	0	0	55	0
OTU1422	Bacteria	Actinobacteria	Thermoleophilia	Gaiellales	Gaiellaceae	Gaiella	0	0	0	0	0	0	35	20
OTU1423	Bacteria	Proteobacteria	Alphaproteobacteria	Micropepsales	Micropepsaceae	Rhizomicrobium	54	0	0	0	0	0	0	0
OTU1424	Bacteria	Actinobacteria	Actinobacteria	Propionibacteriales	Nocardioidaceae	Nocardioides	40	0	0	0	0	0	14	0
OTU1425	Bacteria						32	0	0	0	0	0	22	0
OTU1426	Bacteria	Acidobacteria	Acidobacteria_Gp3	Gp3			25	0	0	0	0	0	29	0
OTU1427	Bacteria						24	0	0	0	0	0	30	0
OTU1428	Bacteria	Proteobacteria					23	0	0	0	0	0	31	0
OTU1429	Bacteria	Actinobacteria	Thermoleophilia	Gaiellales	Gaiellaceae	Gaiella	8	20	0	0	0	0	0	26
OTU1430	Bacteria	Acidobacteria	Acidobacteria_Gp16	Gp16			0	54	0	0	0	0	0	0
OTU1431	Bacteria	Acidobacteria	Acidobacteria_Gp5	Gp5			0	54	0	0	0	0	0	0
OTU1432	Bacteria	Bacteroidetes	Chitinophagia	Chitinophagales	Chitinophagaceae		0	30	0	0	0	0	24	0
OTU1433	Bacteria	Bacteroidetes	Chitinophagia	Chitinophagales	Chitinophagaceae	Terrimonas	0	11	0	0	11	0	32	0
OTU1434	Bacteria	Proteobacteria	Deltaproteobacteria	Myxococcales	Kofleriaceae	Kofleria	0	0	27	0	0	27	0	0
OTU1435	Bacteria						0	0	21	0	20	13	0	0
OTU1436	Bacteria	Bacteroidetes	Cytophagia	Cytophagales	Fulvivirgaceae	Chryseolinea	0	0	20	0	14	20	0	0
OTU1437	Bacteria	Acidobacteria	Acidobacteria_Gp6	Gp6			0	0	15	23	0	0	0	16
OTU1438	Bacteria						0	0	11	0	23	20	0	0
OTU1439	Bacteria	Actinobacteria	Thermoleophilia	Solirubrobacterales			0	0	0	26	0	0	0	28
OTU1440	Bacteria	Acidobacteria	Acidobacteria_Gp16	Gp16			0	0	0	0	54	0	0	0
OTU1441	Bacteria	Proteobacteria	Betaproteobacteria	Burkholderiales	Comamonadaceae		0	0	0	0	54	0	0	0
OTU1442	Bacteria	Acidobacteria	Acidobacteria_Gp4	Gp4			0	0	0	0	44	10	0	0
OTU1443	Bacteria	Proteobacteria	Alphaproteobacteria	Rhodospirillales	Geminicoccaceae	Arboricoccus	0	0	0	0	41	13	0	0
OTU1444	Bacteria						0	0	0	0	40	14	0	0
OTU1445	Bacteria	candidate_division_WPS-1					0	0	0	0	36	18	0	0
OTU1446	Bacteria	Acidobacteria	Acidobacteria_Gp16	Gp16			0	0	0	0	24	30	0	0
OTU1447	Bacteria	Proteobacteria	Alphaproteobacteria	Sphingomonadales	Sphingomonadaceae	Sphingomonas	0	0	0	0	0	54	0	0
OTU1448	Bacteria	Acidobacteria	Acidobacteria_Gp1	Gp1			0	0	0	0	0	23	0	31
OTU1449	Bacteria	Proteobacteria	Gammaproteobacteria	Gammaproteobacteria_incertae_sedis	Acidibacter		0	0	0	0	0	0	54	0
OTU1450	Bacteria	Acidobacteria	Acidobacteria_Gp1				0	0	0	0	0	0	54	0
OTU1451	Bacteria	Proteobacteria	Gammaproteobacteria				53	0	0	0	0	0	0	0
OTU1452	Bacteria	Gemmatimonadetes	Gemmatimonadetes	Gemmatimonadales	Gemmatimonadaceae	Gemmatimonas	53	0	0	0	0	0	0	0
OTU1453	Bacteria	Acidobacteria	Acidobacteria_Gp22	Gp22			17	0	0	0	0	0	36	0
OTU1454	Bacteria	Acidobacteria	Acidobacteria_Gp6	Gp6			0	24	0	0	0	0	10	19
OTU1455	Bacteria	Actinobacteria	Actinobacteria	Micromonosporales	Micromonosporaceae	Rhizocola	0	15	0	0	0	0	38	0
OTU1456	Bacteria	Proteobacteria	Gammaproteobacteria	Xanthomonadales	Xanthomonadaceae	Lysobacter	0	15	0	10	15	13	0	0
OTU1457	Bacteria	Proteobacteria	Gammaproteobacteria	Chromatiales			0	0	31	0	0	0	0	22
OTU1458	Bacteria	Acidobacteria	Acidobacteria_Gp18	Gp18			0	0	25	0	0	28	0	0
OTU1459	Bacteria	Chloroflexi					0	0	20	0	23	10	0	0
OTU1460	Bacteria	Actinobacteria	Actinobacteria				0	0	0	53	0	0	0	0
OTU1461	Bacteria	Actinobacteria	Actinobacteria	Propionibacteriales	Propionibacteriaceae	Microlunatus	0	0	0	53	0	0	0	0
OTU1462	Bacteria	Acidobacteria	Acidobacteria_Gp6	Gp6			0	0	0	0	53	0	0	0
OTU1463	Bacteria	Nitrospirae	Nitrospira	Nitrospirales	Nitrospiraceae	Nitrospira	0	0	0	0	53	0	0	0
OTU1464	Bacteria	Planctomycetes	Planctomycetacia	Planctomycetales	Gemmataceae		0	0	0	0	53	0	0	0
OTU1465	Bacteria	Acidobacteria	Acidobacteria_Gp10	Gp10			0	0	0	0	32	21	0	0
OTU1466	Bacteria	Proteobacteria	Betaproteobacteria	Nitrosomonadales			0	0	0	0	0	53	0	0
OTU1467	Bacteria	Proteobacteria	Alphaproteobacteria	Micropepsales	Micropepsaceae	Rhizomicrobium	0	0	0	0	0	0	53	0
OTU1468	Bacteria	Acidobacteria	Acidobacteria_Gp1	Gp1			52	0	0	0	0	0	0	0
OTU1469	Bacteria	Actinobacteria	Thermoleophilia	Gaiellales	Gaiellaceae	Gaiella	36	0	0	0	0	0	16	0
OTU1470	Bacteria	Proteobacteria	Alphaproteobacteria	Rhodospirillales	Azospirillaceae		32	0	0	0	0	0	0	20
OTU1471	Bacteria	Proteobacteria	Alphaproteobacteria	Rhizobiales	Bradyrhizobiaceae		28	0	0	0	0	0	24	0
OTU1472	Bacteria						24	0	0	0	0	0	28	0
OTU1473	Bacteria	Actinobacteria	Thermoleophilia	Thermoleophilales	Thermoleophilaceae	Thermoleophilum	23	0	0	0	0	0	19	10
OTU1474	Bacteria	Proteobacteria	Alphaproteobacteria	Rhizobiales	Bradyrhizobiaceae		0	52	0	0	0	0	0	0
OTU1475	Bacteria	Proteobacteria	Alphaproteobacteria	Rhizobiales	Bradyrhizobiaceae		0	52	0	0	0	0	0	0
OTU1476	Bacteria	Proteobacteria	Deltaproteobacteria	Deltaproteobacteria_incertae_sedis			0	24	0	28	0	0	0	0
OTU1477	Bacteria	Chloroflexi	Anaerolineae	Anaerolineales	Anaerolineaceae	Thermanaerothrix	0	0	52	0	0	0	0	0
OTU1478	Bacteria	Proteobacteria	Betaproteobacteria	Nitrosomonadales	Sterolibacteriaceae		0	0	35	17	0	0	0	0
OTU1479	Bacteria	Proteobacteria	Betaproteobacteria				0	0	26	10	0	16	0	0
OTU1480	Bacteria	Acidobacteria	Acidobacteria_Gp22	Gp22			0	0	18	34	0	0	0	0
OTU1481	Bacteria	Bacteroidetes	Cytophagia	Cytophagales	Fulvivirgaceae	Chryseolinea	0	0	17	21	0	14	0	0
OTU1482	Bacteria	Proteobacteria	Gammaproteobacteria				0	0	17	12	0	0	0	23
OTU1483	Bacteria	Proteobacteria	Gammaproteobacteria	Pseudomonadales	Pseudomonadaceae	Pseudomonas	0	0	17	11	0	0	0	24
OTU1484	Bacteria	Acidobacteria	Acidobacteria_Gp2	Gp2			0	0	0	38	14	0	0	0
OTU1485	Bacteria	Proteobacteria	Alphaproteobacteria	Sphingomonadales	Erythrobacteraceae	Erythrobacter	0	0	0	20	0	0	0	32
OTU1486	Bacteria	Proteobacteria	Alphaproteobacteria	Rhizobiales	Bradyrhizobiaceae		0	0	0	7	24	21	0	0
OTU1487	Bacteria	Actinobacteria	Actinobacteria	Streptosporangiales	Streptosporangiaceae	Nonomuraea	0	0	0	0	52	0	0	0
OTU1488	Bacteria	Gemmatimonadetes	Gemmatimonadetes	Gemmatimonadales	Gemmatimonadaceae	Gemmatirosa	0	0	0	0	52	0	0	0
OTU1489	Bacteria	Actinobacteria	Thermoleophilia				0	0	0	0	52	0	0	0
OTU1490	Bacteria	Firmicutes	Bacilli	Bacillales	Bacillaceae_1	Bacillus	0	0	0	0	52	0	0	0
OTU1491	Bacteria	Acidobacteria	Acidobacteria_Gp5	Gp5			0	0	0	0	16	0	18	18
OTU1492	Bacteria						0	0	0	0	0	52	0	0
OTU1493	Bacteria	Acidobacteria	Acidobacteria_Gp7	Gp7			0	0	0	0	0	0	52	0
OTU1494	Bacteria						0	0	0	0	0	0	52	0
OTU1495	Bacteria						51	0	0	0	0	0	0	0
OTU1496	Bacteria	Armatimonadetes	Chthonomonadetes	Chthonomonadales	Chthonomonadaceae	Chthonomonas/Armatimonadetes_gp3	51	0	0	0	0	0	0	0
OTU1497	Bacteria	Armatimonadetes	Fimbriimonadia	Fimbriimonadales	Fimbriimonadaceae	Fimbriimonas	51	0	0	0	0	0	0	0
OTU1498	Bacteria						32	4	0	0	0	0	15	0
OTU1499	Bacteria	Actinobacteria	Thermoleophilia	Gaiellales	Gaiellaceae	Gaiella	23	0	0	0	0	0	28	0
OTU1500	Bacteria	Proteobacteria	Betaproteobacteria	Burkholderiales			19	0	0	0	0	0	0	32
OTU1501	Bacteria	Parcubacteria					0	51	0	0	0	0	0	0
OTU1502	Bacteria	Candidatus_Saccharibacteria					0	51	0	0	0	0	0	0
OTU1503	Bacteria						0	29	0	0	0	0	22	0
OTU1504	Bacteria	Proteobacteria	Betaproteobacteria				0	13	0	0	0	15	0	23
OTU1505	Bacteria	Acidobacteria	Acidobacteria_Gp6	Gp6			0	12	0	16	0	0	0	23
OTU1506	Bacteria	Verrucomicrobia	Opitutae	Opitutales	Opitutaceae	Opitutus	0	12	0	39	0	0	0	0
OTU1507	Bacteria	Acidobacteria	Acidobacteria_Gp16	Gp16			0	9	0	24	18	0	0	0
OTU1508	Bacteria	Acidobacteria	Blastocatellia	Blastocatellales	Blastocatellaceae	Stenotrophobacter	0	0	51	0	0	0	0	0
OTU1509	Bacteria	Bacteroidetes	Sphingobacteriia	Sphingobacteriales	Sphingobacteriaceae	Pedobacter	0	0	11	0	18	22	0	0
OTU1510	Bacteria	Acidobacteria	Acidobacteria_Gp6	Gp6			0	0	10	29	12	0	0	0
OTU1511	Bacteria	Acidobacteria	Acidobacteria_Gp3	Gp3			0	0	6	0	23	22	0	0
OTU1512	Bacteria	Proteobacteria	Betaproteobacteria	Nitrosomonadales			0	0	0	27	0	0	0	24
OTU1513	Bacteria	Proteobacteria	Deltaproteobacteria	Myxococcales	Kofleriaceae	Kofleria	0	0	0	10	0	0	0	41
OTU1514	Bacteria	Actinobacteria	Thermoleophilia	Gaiellales	Gaiellaceae	Gaiella	0	0	0	0	51	0	0	0
OTU1515	Bacteria	Bacteroidetes	Cytophagia	Cytophagales	Fulvivirgaceae		0	0	0	0	40	11	0	0
OTU1516	Bacteria	Acidobacteria	Acidobacteria_Gp6	Gp6			0	0	0	0	39	0	0	12
OTU1517	Bacteria	Actinobacteria	Thermoleophilia	Gaiellales	Gaiellaceae	Gaiella	0	0	0	0	30	21	0	0
OTU1518	Bacteria	Planctomycetes	Planctomycetacia	Pirellulales	Pirellulaceae		0	0	0	0	0	51	0	0
OTU1519	Bacteria	Acidobacteria	Acidobacteria_Gp6	Gp6			0	0	0	0	0	51	0	0
OTU1520	Bacteria	Acidobacteria	Acidobacteria_Gp3	Gp3			0	0	0	0	0	51	0	0
OTU1521	Bacteria	Acidobacteria	Acidobacteria_Gp3	Candidatus_Solibacter			0	0	0	0	0	0	51	0
OTU1522	Bacteria	Bacteroidetes	Flavobacteriia	Flavobacteriales	Flavobacteriaceae	Flavobacterium	0	0	0	0	0	0	51	0
OTU1523	Bacteria	Parcubacteria					0	0	0	0	0	0	0	51
OTU1524	Bacteria	Actinobacteria	Thermoleophilia	Thermoleophilales	Thermoleophilaceae	Thermoleophilum	50	0	0	0	0	0	0	0
OTU1525	Bacteria	Acidobacteria	Acidobacteria_Gp3	Gp3			50	0	0	0	0	0	0	0
OTU1526	Bacteria	Actinobacteria	Actinobacteria	Mycobacteriales	Nocardiaceae	Rhodococcus	50	0	0	0	0	0	0	0
OTU1527	Bacteria	candidate_division_WPS-1					31	19	0	0	0	0	0	0
OTU1528	Bacteria						20	0	0	0	0	0	30	0
OTU1529	Bacteria	Proteobacteria	Gammaproteobacteria	Xanthomonadales	Xanthomonadaceae	Arenimonas	9	0	0	9	0	0	32	0
OTU1530	Bacteria	Acidobacteria	Acidobacteria_Gp6	Gp6			6	0	0	18	0	0	0	26
OTU1531	Bacteria	Bacteroidetes	Chitinophagia	Chitinophagales	Chitinophagaceae	Terrimonas	0	31	0	0	0	0	0	19
OTU1532	Bacteria	candidate_division_WPS-1					0	18	0	0	0	0	32	0
OTU1533	Bacteria	Proteobacteria	Betaproteobacteria	Nitrosomonadales	Sterolibacteriaceae	Methyloversatilis	0	17	0	0	0	0	33	0
OTU1534	Bacteria	Acidobacteria	Acidobacteria_Gp1				0	10	0	0	0	0	22	18
OTU1535	Bacteria	Proteobacteria	Deltaproteobacteria	Myxococcales	Kofleriaceae	Kofleria	0	0	50	0	0	0	0	0
OTU1536	Bacteria	Actinobacteria	Acidimicrobiia	Acidimicrobiales	Iamiaceae	Actinomarinicola	0	0	50	0	0	0	0	0
OTU1537	Bacteria	Acidobacteria	Acidobacteria_Gp13	Gp13			0	0	25	0	0	0	12	13
OTU1538	Bacteria						0	0	17	17	0	0	0	16
OTU1539	Bacteria						0	0	6	0	22	22	0	0
OTU1540	Bacteria	Proteobacteria	Gammaproteobacteria	Chromatiales			0	0	0	29	0	0	0	21
OTU1541	Bacteria	Chloroflexi	Caldilineae	Caldilineales	Caldilineaceae	Litorilinea	0	0	0	0	50	0	0	0
OTU1542	Bacteria	Actinobacteria	Thermoleophilia	Gaiellales	Gaiellaceae	Gaiella	0	0	0	0	50	0	0	0
OTU1543	Bacteria	Verrucomicrobia	Opitutae	Opitutales	Opitutaceae		0	0	0	0	30	20	0	0
OTU1544	Bacteria	Actinobacteria	Acidimicrobiia	Acidimicrobiales	Iamiaceae	Actinomarinicola	0	0	0	0	27	12	0	11
OTU1545	Bacteria	Gemmatimonadetes	Gemmatimonadetes	Gemmatimonadales	Gemmatimonadaceae	Gemmatirosa	0	0	0	0	0	50	0	0
OTU1546	Bacteria	Acidobacteria	Acidobacteria_Gp6	Gp6			0	0	0	0	0	50	0	0
OTU1547	Bacteria	Planctomycetes	Planctomycetacia	Planctomycetales	Planctomycetaceae		0	0	0	0	0	50	0	0
OTU1548	Bacteria	Acidobacteria	Acidobacteria_Gp1	Granulicella			0	0	0	0	0	0	50	0
OTU1549	Bacteria	Verrucomicrobia	Opitutae	Opitutales	Opitutaceae	Opitutus	0	0	0	0	0	0	50	0
OTU1550	Bacteria	Proteobacteria	Alphaproteobacteria	Micropepsales	Micropepsaceae	Micropepsis	0	0	0	0	0	0	50	0
OTU1551	Bacteria	Proteobacteria	Alphaproteobacteria	Micropepsales	Micropepsaceae	Micropepsis	0	0	0	0	0	0	50	0
OTU1552	Bacteria	Gemmatimonadetes	Gemmatimonadetes	Gemmatimonadales	Gemmatimonadaceae	Gemmatimonas	49	0	0	0	0	0	0	0
OTU1553	Bacteria	Proteobacteria	Alphaproteobacteria	Rhodospirillales	Stellaceae	Stella	49	0	0	0	0	0	0	0
OTU1554	Bacteria	Acidobacteria	Blastocatellia	Blastocatellales	Blastocatellaceae	Aridibacter	35	0	0	0	0	0	14	0
OTU1555	Bacteria	Proteobacteria	Betaproteobacteria	Nitrosomonadales	Sterolibacteriaceae		15	0	0	0	0	0	34	0
OTU1556	Bacteria	Acidobacteria	Acidobacteria_Gp1	Occallatibacter			8	16	0	0	0	0	9	16
OTU1557	Bacteria	Planctomycetes	Planctomycetacia	Planctomycetales	Isosphaeraceae		0	25	0	0	0	0	24	0
OTU1558	Bacteria	Acidobacteria	Acidobacteria_Gp6	Gp6			0	21	0	13	0	0	0	15
OTU1559	Bacteria	Acidobacteria	Acidobacteria_Gp7	Gp7			0	0	29	0	0	20	0	0
OTU1560	Bacteria	Planctomycetes	Planctomycetacia	Planctomycetales	Gemmataceae	Limnoglobus	0	0	22	27	0	0	0	0
OTU1561	Bacteria	Proteobacteria	Alphaproteobacteria	Rhizobiales	Hyphomicrobiaceae		0	0	0	15	0	0	0	34
OTU1562	Bacteria	Actinobacteria	Acidimicrobiia	Acidimicrobiales			0	0	0	0	49	0	0	0
OTU1563	Bacteria						0	0	0	0	35	14	0	0
OTU1564	Bacteria	Acidobacteria	Acidobacteria_Gp7	Gp7			0	0	0	0	34	15	0	0
OTU1565	Bacteria	Proteobacteria	Deltaproteobacteria				0	0	0	0	31	18	0	0
OTU1566	Bacteria	Bacteroidetes	Cytophagia	Cytophagales	Hymenobacteraceae	Pontibacter	0	0	0	0	28	21	0	0
OTU1567	Bacteria	Actinobacteria	Actinobacteria				0	0	0	0	26	23	0	0
OTU1568	Bacteria	Proteobacteria	Deltaproteobacteria				0	0	0	0	25	24	0	0
OTU1569	Bacteria	Actinobacteria	Actinobacteria				0	0	0	0	22	27	0	0
OTU1570	Bacteria	Proteobacteria	Alphaproteobacteria	Rhizobiales	Bradyrhizobiaceae		0	0	0	0	20	29	0	0
OTU1571	Bacteria	Acidobacteria	Acidobacteria_Gp6	Gp6			0	0	0	0	0	0	0	49
OTU1572	Bacteria	Gemmatimonadetes	Gemmatimonadetes	Gemmatimonadales	Gemmatimonadaceae	Roseisolibacter	0	0	0	0	0	0	0	49
OTU1573	Bacteria	Acidobacteria	Acidobacteria_Gp3	Gp3			48	0	0	0	0	0	0	0
OTU1574	Bacteria	Acidobacteria	Acidobacteria_Gp1	Gp1			48	0	0	0	0	0	0	0
OTU1575	Bacteria	Chloroflexi	Thermomicrobia	Sphaerobacterales	Sphaerobacteraceae		48	0	0	0	0	0	0	0
OTU1576	Bacteria	Bacteroidetes	Flavobacteriia	Flavobacteriales			48	0	0	0	0	0	0	0
OTU1577	Bacteria	Proteobacteria	Gammaproteobacteria				38	0	0	0	0	0	10	0
OTU1578	Bacteria	candidate_division_WPS-2					25	6	0	0	0	0	17	0
OTU1579	Bacteria	Proteobacteria	Gammaproteobacteria	Pseudomonadales	Moraxellaceae	Alkanindiges	14	15	0	0	0	0	19	0
OTU1580	Bacteria	Bacteroidetes	Cytophagia	Cytophagales	Fulvivirgaceae	Ohtaekwangia	7	21	0	0	0	0	20	0
OTU1581	Bacteria	Actinobacteria	Acidimicrobiia	Acidimicrobiales			0	33	0	0	0	0	15	0
OTU1582	Bacteria	Verrucomicrobia	Opitutae	Opitutales	Opitutaceae	Lacunisphaera	0	29	0	0	0	0	19	0
OTU1583	Bacteria	Bacteroidetes	Chitinophagia	Chitinophagales	Chitinophagaceae	Niastella	0	21	0	0	0	0	27	0
OTU1584	Bacteria	Nitrospirae	Nitrospira	Nitrospirales	Nitrospiraceae	Nitrospira	0	17	16	15	0	0	0	0
OTU1585	Bacteria	Acidobacteria	Acidobacteria_Gp6	Gp6			0	12	0	36	0	0	0	0
OTU1586	Bacteria						0	12	0	0	0	0	16	20
OTU1587	Bacteria	Proteobacteria	Alphaproteobacteria	Micropepsales	Micropepsaceae		0	0	48	0	0	0	0	0
OTU1588	Bacteria	Acidobacteria	Acidobacteria_Gp4	Gp4			0	0	48	0	0	0	0	0
OTU1589	Bacteria	Acidobacteria	Acidobacteria_Gp7	Gp7			0	0	48	0	0	0	0	0
OTU1590	Bacteria	Proteobacteria	Deltaproteobacteria	Myxococcales			0	0	48	0	0	0	0	0
OTU1591	Bacteria	Proteobacteria	Betaproteobacteria	Nitrosomonadales			0	0	48	0	0	0	0	0
OTU1592	Bacteria	Proteobacteria	Gammaproteobacteria				0	0	31	0	17	0	0	0
OTU1593	Bacteria	Verrucomicrobia	Opitutae	Opitutales	Opitutaceae	Opitutus	0	0	30	0	0	18	0	0
OTU1594	Bacteria	Chlamydiae	Chlamydiia	Chlamydiales	Parachlamydiaceae		0	0	21	0	27	0	0	0
OTU1595	Bacteria	Actinobacteria	Thermoleophilia	Gaiellales	Gaiellaceae	Gaiella	0	0	17	0	18	13	0	0
OTU1596	Bacteria	Acidobacteria	Acidobacteria_Gp6	Gp6			0	0	14	0	19	15	0	0
OTU1597	Bacteria	Actinobacteria	Thermoleophilia	Gaiellales	Gaiellaceae	Gaiella	0	0	13	0	23	12	0	0
OTU1598	Bacteria	Acidobacteria	Acidobacteria_Gp4	Gp4			0	0	0	0	48	0	0	0
OTU1599	Bacteria	Actinobacteria	Thermoleophilia	Solirubrobacterales	Solirubrobacteraceae	Solirubrobacter	0	0	0	0	48	0	0	0
OTU1600	Bacteria	Proteobacteria	Betaproteobacteria	Nitrosomonadales	Sterolibacteriaceae		0	0	0	0	48	0	0	0
OTU1601	Bacteria	Actinobacteria	Acidimicrobiia	Acidimicrobiales			0	0	0	0	48	0	0	0
OTU1602	Bacteria	Actinobacteria	Actinobacteria	Geodermatophilales	Geodermatophilaceae	Blastococcus	0	0	0	0	48	0	0	0
OTU1603	Bacteria	Actinobacteria	Actinobacteria	Propionibacteriales	Nocardioidaceae	Nocardioides	0	0	0	0	48	0	0	0
OTU1604	Bacteria	Proteobacteria	Gammaproteobacteria	Xanthomonadales	Rhodanobacteraceae		0	0	0	0	48	0	0	0
OTU1605	Bacteria	Verrucomicrobia	Subdivision3				0	0	0	0	33	15	0	0
OTU1606	Bacteria	Actinobacteria	Thermoleophilia	Solirubrobacterales	Baekduiaceae	Baekduia	0	0	0	0	0	0	48	0
OTU1607	Bacteria	Acidobacteria	Acidobacteria_Gp6	Gp6			0	0	0	0	0	0	48	0
OTU1608	Bacteria	Actinobacteria	Thermoleophilia	Solirubrobacterales	Baekduiaceae	Baekduia	0	0	0	0	0	0	0	48
OTU1609	Bacteria	candidate_division_WPS-1					47	0	0	0	0	0	0	0
OTU1610	Bacteria	Verrucomicrobia	Subdivision3				34	0	0	0	0	0	13	0
OTU1611	Bacteria	Actinobacteria	Actinobacteria	Geodermatophilales	Geodermatophilaceae	Blastococcus	10	28	0	0	0	0	9	0
OTU1612	Bacteria	Verrucomicrobia	Spartobacteria				0	47	0	0	0	0	0	0
OTU1613	Bacteria						0	47	0	0	0	0	0	0
OTU1614	Bacteria						0	33	0	0	0	0	0	14
OTU1615	Bacteria	Verrucomicrobia	Verrucomicrobiae	Verrucomicrobiales	Verrucomicrobiaceae	Luteolibacter	0	25	0	0	0	0	22	0
OTU1616	Bacteria	Armatimonadetes	Armatimonadetes_gp5				0	15	0	0	0	0	32	0
OTU1617	Bacteria	Bacteroidetes	Cytophagia	Cytophagales	Hymenobacteraceae	Adhaeribacter	0	13	0	34	0	0	0	0
OTU1618	Bacteria	Proteobacteria	Gammaproteobacteria	Legionellales	Coxiellaceae	Aquicella	0	0	47	0	0	0	0	0
OTU1619	Bacteria						0	0	47	0	0	0	0	0
OTU1620	Bacteria	Proteobacteria	Deltaproteobacteria	Myxococcales			0	0	30	0	0	17	0	0
OTU1621	Bacteria	Proteobacteria	Betaproteobacteria				0	0	20	0	0	27	0	0
OTU1622	Bacteria	Acidobacteria	Acidobacteria_Gp6	Gp6			0	0	9	0	23	15	0	0
OTU1623	Bacteria	Acidobacteria	Acidobacteria_Gp6	Gp6			0	0	0	47	0	0	0	0
OTU1624	Bacteria	Acidobacteria	Acidobacteria_Gp6	Gp6			0	0	0	21	0	0	0	26
OTU1625	Bacteria	Actinobacteria	Acidimicrobiia	Acidimicrobiales	Acidimicrobiales_incertae_sedis	Aciditerrimonas	0	0	0	21	0	0	0	26
OTU1626	Bacteria	Proteobacteria	Deltaproteobacteria				0	0	0	19	0	0	0	28
OTU1627	Bacteria	Proteobacteria	Alphaproteobacteria	Rhizobiales	Methylobacteriaceae	Microvirga	0	0	0	19	0	28	0	0
OTU1628	Bacteria	Gemmatimonadetes	Gemmatimonadetes	Gemmatimonadales	Gemmatimonadaceae	Gemmatimonas	0	0	0	18	0	0	0	29
OTU1629	Bacteria	Acidobacteria	Acidobacteria_Gp10	Gp10			0	0	0	0	47	0	0	0
OTU1630	Bacteria	Proteobacteria	Gammaproteobacteria	Xanthomonadales	Xanthomonadaceae	Lysobacter	0	0	0	0	47	0	0	0
OTU1631	Bacteria	Verrucomicrobia	Subdivision3				0	0	0	0	33	14	0	0
OTU1632	Bacteria	Acidobacteria	Acidobacteria_Gp4	Gp4			0	0	0	0	26	21	0	0
OTU1633	Bacteria	Proteobacteria	Gammaproteobacteria	Legionellales	Legionellaceae	Legionella	0	0	0	0	16	31	0	0
OTU1634	Bacteria	Actinobacteria	Thermoleophilia	Thermoleophilales	Thermoleophilaceae	Thermoleophilum	0	0	0	0	0	47	0	0
OTU1635	Bacteria	Actinobacteria	Acidimicrobiia	Acidimicrobiales	Ilumatobacteraceae	Desertimonas	0	0	0	0	0	47	0	0
OTU1636	Bacteria	Actinobacteria	Acidimicrobiia	Acidimicrobiales			0	0	0	0	0	47	0	0
OTU1637	Bacteria	Proteobacteria	Gammaproteobacteria	Xanthomonadales			0	0	0	0	0	29	0	18
OTU1638	Bacteria	Proteobacteria	Betaproteobacteria	Nitrosomonadales			0	0	0	0	0	0	47	0
OTU1639	Bacteria	Proteobacteria	Alphaproteobacteria	Sphingomonadales	Erythrobacteraceae	Erythrobacter	0	0	0	0	0	0	47	0
OTU1640	Bacteria	Acidobacteria	Acidobacteria_Gp6	Gp6			0	0	0	0	0	0	0	47
OTU1641	Bacteria	Bacteroidetes	Cytophagia	Cytophagales	Cytophagaceae	Cytophaga	0	0	0	0	0	0	0	47
OTU1642	Bacteria	Verrucomicrobia	Subdivision3				46	0	0	0	0	0	0	0
OTU1643	Bacteria	Proteobacteria	Alphaproteobacteria				46	0	0	0	0	0	0	0
OTU1644	Bacteria	Proteobacteria	Alphaproteobacteria	Rhodospirillales	Azospirillaceae		37	9	0	0	0	0	0	0
OTU1645	Bacteria	Proteobacteria	Deltaproteobacteria	Myxococcales			27	0	0	0	0	0	19	0
OTU1646	Bacteria	Gemmatimonadetes	Gemmatimonadetes	Gemmatimonadales	Gemmatimonadaceae	Roseisolibacter	0	46	0	0	0	0	0	0
OTU1647	Bacteria	Proteobacteria	Betaproteobacteria	Burkholderiales			0	46	0	0	0	0	0	0
OTU1648	Bacteria	Acidobacteria	Blastocatellia	Blastocatellales	Blastocatellaceae	Stenotrophobacter	0	22	0	0	0	0	0	24
OTU1649	Bacteria	Bacteroidetes					0	17	29	0	0	0	0	0
OTU1650	Bacteria	Proteobacteria	Betaproteobacteria	Burkholderiales	Comamonadaceae		0	9	14	11	0	0	0	12
OTU1651	Bacteria	Acidobacteria	Acidobacteria_Gp7	Gp7			0	0	46	0	0	0	0	0
OTU1652	Bacteria	Proteobacteria	Gammaproteobacteria	Chromatiales			0	0	46	0	0	0	0	0
OTU1653	Bacteria	Acidobacteria	Acidobacteria_Gp6	Gp6			0	0	27	19	0	0	0	0
OTU1654	Bacteria	Gemmatimonadetes	Gemmatimonadetes	Gemmatimonadales	Gemmatimonadaceae	Gemmatirosa	0	0	17	0	0	29	0	0
OTU1655	Bacteria	Proteobacteria	Betaproteobacteria	Burkholderiales			0	0	0	21	25	0	0	0
OTU1656	Bacteria	Bacteroidetes					0	0	0	19	0	0	0	27
OTU1657	Bacteria	Acidobacteria	Acidobacteria_Gp7	Gp7			0	0	0	15	0	0	0	31
OTU1658	Bacteria	Proteobacteria	Betaproteobacteria	Rhodocyclales			0	0	0	0	46	0	0	0
OTU1659	Bacteria	Actinobacteria	Thermoleophilia				0	0	0	0	46	0	0	0
OTU1660	Bacteria	Proteobacteria	Deltaproteobacteria				0	0	0	0	28	18	0	0
OTU1661	Bacteria	Acidobacteria	Acidobacteria_Gp5	Gp5			0	0	0	0	24	22	0	0
OTU1662	Bacteria	Acidobacteria	Acidobacteria_Gp16	Gp16			0	0	0	0	0	46	0	0
OTU1663	Bacteria	Acidobacteria	Acidobacteria_Gp1				0	0	0	0	0	46	0	0
OTU1664	Bacteria	Verrucomicrobia	Subdivision3				0	0	0	0	0	0	46	0
OTU1665	Bacteria						0	0	0	0	0	0	46	0
OTU1666	Bacteria						0	0	0	0	0	0	46	0
OTU1667	Bacteria	Proteobacteria	Gammaproteobacteria	Chromatiales			0	0	0	0	0	0	0	46
OTU1668	Bacteria	Acidobacteria	Acidobacteria_Gp10	Gp10			30	0	0	0	0	0	15	0
OTU1669	Bacteria	Actinobacteria	Actinobacteria	Propionibacteriales	Nocardioidaceae	Nocardioides	23	8	0	0	0	0	14	0
OTU1670	Bacteria	Verrucomicrobia	Subdivision3				19	0	0	0	0	0	26	0
OTU1671	Bacteria	Bacteroidetes	Saprospiria	Saprospirales	Saprospiraceae	Phaeodactylibacter	11	0	0	0	0	0	34	0
OTU1672	Bacteria	Proteobacteria	Betaproteobacteria				0	45	0	0	0	0	0	0
OTU1673	Bacteria	Actinobacteria	Thermoleophilia	Solirubrobacterales			0	45	0	0	0	0	0	0
OTU1674	Bacteria	Proteobacteria	Alphaproteobacteria	Rhizobiales	Bradyrhizobiaceae		0	45	0	0	0	0	0	0
OTU1675	Bacteria	Gemmatimonadetes	Gemmatimonadetes	Gemmatimonadales	Gemmatimonadaceae	Gemmatirosa	0	45	0	0	0	0	0	0
OTU1676	Bacteria	Verrucomicrobia	Subdivision3				0	30	0	15	0	0	0	0
OTU1677	Bacteria	Proteobacteria	Betaproteobacteria				0	29	0	16	0	0	0	0
OTU1678	Bacteria	Acidobacteria	Acidobacteria_Gp10	Gp10			0	25	0	0	0	0	20	0
OTU1679	Bacteria	Acidobacteria	Acidobacteria_Gp5	Gp5			0	25	0	0	0	0	0	20
OTU1680	Bacteria	Acidobacteria	Acidobacteria_Gp3	Gp3			0	24	0	0	0	0	21	0
OTU1681	Bacteria	Proteobacteria	Deltaproteobacteria	Myxococcales	Kofleriaceae	Kofleria	0	24	0	0	0	0	0	21
OTU1682	Bacteria	Acidobacteria	Acidobacteria_Gp16	Gp16			0	22	0	0	0	0	0	23
OTU1683	Bacteria	candidate_division_WPS-1					0	21	0	0	0	0	24	0
OTU1684	Bacteria	Actinobacteria	Thermoleophilia	Solirubrobacterales			0	19	0	0	0	0	12	14
OTU1685	Bacteria	Actinobacteria	Thermoleophilia	Solirubrobacterales			0	18	0	0	0	0	0	27
OTU1686	Bacteria	Proteobacteria	Alphaproteobacteria				0	17	0	0	0	0	0	28
OTU1687	Bacteria	Verrucomicrobia	Spartobacteria				0	0	45	0	0	0	0	0
OTU1688	Bacteria	Acidobacteria	Acidobacteria_Gp5	Gp5			0	0	45	0	0	0	0	0
OTU1689	Bacteria						0	0	45	0	0	0	0	0
OTU1690	Bacteria	Latescibacteria					0	0	45	0	0	0	0	0
OTU1691	Bacteria	Proteobacteria	Betaproteobacteria	Nitrosomonadales	Sterolibacteriaceae	Methyloversatilis	0	0	19	13	13	0	0	0
OTU1692	Bacteria	Actinobacteria	Actinobacteria	Micromonosporales	Micromonosporaceae	Micromonospora	0	0	19	26	0	0	0	0
OTU1693	Bacteria	Acidobacteria	Acidobacteria_Gp16	Gp16			0	0	18	0	27	0	0	0
OTU1694	Bacteria	Latescibacteria					0	0	13	14	0	0	0	18
OTU1695	Bacteria	Proteobacteria	Gammaproteobacteria				0	0	12	0	0	33	0	0
OTU1696	Bacteria	Proteobacteria	Alphaproteobacteria	Micropepsales	Micropepsaceae	Micropepsis	0	0	0	45	0	0	0	0
OTU1697	Bacteria	Chlamydiae	Chlamydiia	Chlamydiales	Parachlamydiaceae		0	0	0	45	0	0	0	0
OTU1698	Bacteria	Bacteroidetes	Chitinophagia	Chitinophagales	Chitinophagaceae		0	0	0	28	0	0	17	0
OTU1699	Bacteria	Proteobacteria	Deltaproteobacteria	Myxococcales	Polyangiaceae		0	0	0	17	0	0	0	28
OTU1700	Bacteria	Actinobacteria	Thermoleophilia	Gaiellales	Gaiellaceae	Gaiella	0	0	0	15	12	18	0	0
OTU1701	Bacteria	Actinobacteria	Thermoleophilia	Gaiellales	Gaiellaceae	Gaiella	0	0	0	0	45	0	0	0
OTU1702	Bacteria	Acidobacteria	Acidobacteria_Gp6	Gp6			0	0	0	0	45	0	0	0
OTU1703	Bacteria	Rhodothermaeota	Rhodothermia	Rhodothermales	Rubricoccaceae	Rubrivirga	0	0	0	0	34	11	0	0
OTU1704	Bacteria	Proteobacteria	Alphaproteobacteria	Sphingomonadales	Sphingomonadaceae	Sphingomonas	0	0	0	0	33	12	0	0
OTU1705	Bacteria	Actinobacteria	Acidimicrobiia	Acidimicrobiales	Iamiaceae	Actinomarinicola	0	0	0	0	24	0	21	0
OTU1706	Bacteria	Proteobacteria	Deltaproteobacteria	Myxococcales	Kofleriaceae	Kofleria	0	0	0	0	19	26	0	0
OTU1707	Bacteria	Bacteroidetes	Chitinophagia	Chitinophagales	Chitinophagaceae	Terrimonas	0	0	0	0	0	45	0	0
OTU1708	Bacteria	Acidobacteria	Acidobacteria_Gp3	Gp3			0	0	0	0	0	0	45	0
OTU1709	Bacteria	Actinobacteria	Actinobacteria	Streptomycetales	Streptomycetaceae	Streptomyces	0	0	0	0	0	0	15	30
OTU1710	Bacteria	Proteobacteria	Betaproteobacteria	Burkholderiales	Comamonadaceae	Rhizobacter	0	0	0	0	0	0	0	45
OTU1711	Bacteria	Actinobacteria	Actinobacteria	Mycobacteriales	Mycobacteriaceae	Mycobacterium	44	0	0	0	0	0	0	0
OTU1712	Bacteria	Proteobacteria	Gammaproteobacteria	Chromatiales			44	0	0	0	0	0	0	0
OTU1713	Bacteria	Armatimonadetes	Chthonomonadetes	Chthonomonadales	Chthonomonadaceae	Chthonomonas/Armatimonadetes_gp3	44	0	0	0	0	0	0	0
OTU1714	Bacteria	Proteobacteria	Gammaproteobacteria	Xanthomonadales	Xanthomonadaceae	Arenimonas	27	0	0	0	0	0	17	0
OTU1715	Bacteria	Proteobacteria	Gammaproteobacteria				26	0	0	0	0	0	18	0
OTU1716	Bacteria	Proteobacteria	Alphaproteobacteria	Rhodospirillales	Azospirillaceae	Skermanella	22	0	0	0	0	0	22	0
OTU1717	Bacteria	Bacteroidetes					22	7	0	0	0	0	15	0
OTU1718	Bacteria	Acidobacteria					7	0	0	0	0	0	37	0
OTU1719	Bacteria	Proteobacteria	Alphaproteobacteria	Rhizobiales	Bradyrhizobiaceae		0	44	0	0	0	0	0	0
OTU1720	Bacteria	Proteobacteria	Alphaproteobacteria	Rhodospirillales			0	44	0	0	0	0	0	0
OTU1721	Bacteria						0	27	0	0	0	0	17	0
OTU1722	Bacteria	Acidobacteria	Acidobacteria_Gp3	Gp3			0	25	0	19	0	0	0	0
OTU1723	Bacteria	Proteobacteria	Alphaproteobacteria	Rhodospirillales	Rhodospirillaceae		0	16	0	0	0	0	28	0
OTU1724	Bacteria	Actinobacteria	Thermoleophilia	Solirubrobacterales			0	10	15	0	0	0	0	19
OTU1725	Bacteria	Acidobacteria	Acidobacteria_Gp4	Gp4			0	0	44	0	0	0	0	0
OTU1726	Bacteria	Nitrospirae	Nitrospira	Nitrospirales	Nitrospiraceae	Nitrospira	0	0	44	0	0	0	0	0
OTU1727	Bacteria	Proteobacteria	Deltaproteobacteria				0	0	33	0	11	0	0	0
OTU1728	Bacteria	Armatimonadetes	Armatimonadetes_gp5				0	0	23	12	0	0	0	9
OTU1729	Bacteria	Gemmatimonadetes	Gemmatimonadetes	Gemmatimonadales	Gemmatimonadaceae		0	0	22	22	0	0	0	0
OTU1730	Bacteria	Proteobacteria	Gammaproteobacteria	Chromatiales	Thioprofundaceae	Thioprofundum	0	0	16	0	28	0	0	0
OTU1731	Bacteria	Firmicutes	Clostridia				0	0	13	0	20	11	0	0
OTU1732	Bacteria	Actinobacteria	Thermoleophilia	Solirubrobacterales	Baekduiaceae	Baekduia	0	0	9	10	8	17	0	0
OTU1733	Bacteria	Proteobacteria	Betaproteobacteria	Burkholderiales			0	0	9	0	18	17	0	0
OTU1734	Bacteria	Bacteroidetes	Chitinophagia	Chitinophagales	Chitinophagaceae	Chitinophaga	0	0	0	24	0	0	0	20
OTU1735	Bacteria	Actinobacteria	Thermoleophilia	Gaiellales	Gaiellaceae	Gaiella	0	0	0	9	0	0	0	35
OTU1736	Bacteria	Actinobacteria	Actinobacteria	Mycobacteriales	Mycobacteriaceae	Mycobacterium	0	0	0	0	44	0	0	0
OTU1737	Bacteria	Proteobacteria	Alphaproteobacteria	Rhizobiales	Hyphomicrobiaceae	Hyphomicrobium	0	0	0	0	44	0	0	0
OTU1738	Bacteria	Proteobacteria	Gammaproteobacteria	Xanthomonadales	Rhodanobacteraceae		0	0	0	0	44	0	0	0
OTU1739	Bacteria	Acidobacteria	Acidobacteria_Gp10	Gp10			0	0	0	0	44	0	0	0
OTU1740	Bacteria	Chloroflexi	Thermomicrobia	Sphaerobacterales	Sphaerobacteraceae	Nitrolancea	0	0	0	0	29	15	0	0
OTU1741	Bacteria	Acidobacteria					0	0	0	0	22	22	0	0
OTU1742	Bacteria	Actinobacteria	Thermoleophilia	Solirubrobacterales	Solirubrobacteraceae	Solirubrobacter	0	0	0	0	12	32	0	0
OTU1743	Bacteria						0	0	0	0	0	44	0	0
OTU1744	Bacteria	Proteobacteria	Deltaproteobacteria	Myxococcales			0	0	0	0	0	0	0	44
OTU1745	Bacteria	Proteobacteria	Deltaproteobacteria	Myxococcales	Polyangiaceae		0	0	0	0	0	0	0	44
OTU1746	Bacteria	Actinobacteria	Acidimicrobiia	Acidimicrobiales			0	0	0	0	0	0	0	44
OTU1747	Bacteria	Acidobacteria	Acidobacteria_Gp1	Acidipila			0	0	0	0	0	0	0	44
OTU1748	Bacteria	Verrucomicrobia	Terrimicrobia	Terrimicrobiales	Terrimicrobiaceae	Terrimicrobium	43	0	0	0	0	0	0	0
OTU1749	Bacteria	Bacteroidetes	Cytophagia	Cytophagales			43	0	0	0	0	0	0	0
OTU1750	Bacteria	Acidobacteria	Acidobacteria_Gp16	Gp16			43	0	0	0	0	0	0	0
OTU1751	Bacteria	Proteobacteria	Alphaproteobacteria	Rhizobiales	Phyllobacteriaceae	Mesorhizobium	43	0	0	0	0	0	0	0
OTU1752	Bacteria	Proteobacteria	Alphaproteobacteria	Rhodospirillales	Rhodospirillaceae		43	0	0	0	0	0	0	0
OTU1753	Bacteria	Proteobacteria	Gammaproteobacteria	Chromatiales			37	0	0	6	0	0	0	0
OTU1754	Bacteria	Acidobacteria	Acidobacteria_Gp2	Gp2			26	9	0	0	0	0	8	0
OTU1755	Bacteria	Gemmatimonadetes	Gemmatimonadetes	Gemmatimonadales	Gemmatimonadaceae	Roseisolibacter	23	0	0	0	0	0	20	0
OTU1756	Bacteria	Proteobacteria	Alphaproteobacteria	Rhodospirillales	Acetobacteraceae		21	0	0	0	0	0	22	0
OTU1757	Bacteria	Acidobacteria	Acidobacteria_Gp16	Gp16			20	0	0	0	0	0	23	0
OTU1758	Bacteria	Acidobacteria	Holophagae	Holophagales	Holophagaceae	Geothrix	16	27	0	0	0	0	0	0
OTU1759	Bacteria	Proteobacteria	Betaproteobacteria	Burkholderiales	Oxalobacteraceae	Massilia	16	0	0	0	0	0	27	0
OTU1760	Bacteria	Parcubacteria					13	11	0	0	0	0	19	0
OTU1761	Bacteria	Proteobacteria	Betaproteobacteria	Burkholderiales	Oxalobacteraceae	Massilia	12	12	0	0	0	0	19	0
OTU1762	Bacteria	Planctomycetes	Planctomycetacia	Pirellulales	Lacipirellulaceae	Lacipirellula	0	43	0	0	0	0	0	0
OTU1763	Bacteria	Actinobacteria	Thermoleophilia	Solirubrobacterales	Baekduiaceae	Baekduia	0	43	0	0	0	0	0	0
OTU1764	Bacteria	Acidobacteria	Acidobacteria_Gp6	Gp6			0	30	0	0	0	0	0	13
OTU1765	Bacteria	Latescibacteria					0	25	0	0	0	0	18	0
OTU1766	Bacteria	Actinobacteria	Actinobacteria	Streptomycetales	Streptomycetaceae	Streptomyces	0	22	0	0	0	0	21	0
OTU1767	Bacteria	Bacteroidetes					0	18	0	0	0	0	0	25
OTU1768	Bacteria	Bacteroidetes	Cytophagia	Cytophagales	Fulvivirgaceae	Chryseolinea	0	16	0	0	0	27	0	0
OTU1769	Bacteria	Actinobacteria	Thermoleophilia	Gaiellales	Gaiellaceae	Gaiella	0	9	0	7	0	0	0	27
OTU1770	Bacteria	Gemmatimonadetes	Longimicrobia	Longimicrobiales	Longimicrobiaceae	Longimicrobium	0	0	43	0	0	0	0	0
OTU1771	Bacteria	Proteobacteria	Gammaproteobacteria	Xanthomonadales	Xanthomonadaceae	Lysobacter	0	0	24	0	19	0	0	0
OTU1772	Bacteria	Proteobacteria	Deltaproteobacteria	Myxococcales	Cystobacteraceae	Vitiosangium	0	0	15	0	3	25	0	0
OTU1773	Bacteria	Acidobacteria	Acidobacteria_Gp6	Gp6			0	0	11	0	16	16	0	0
OTU1774	Bacteria	Acidobacteria	Acidobacteria_Gp6	Gp6			0	0	7	27	0	9	0	0
OTU1775	Bacteria	Actinobacteria	Thermoleophilia	Solirubrobacterales			0	0	0	43	0	0	0	0
OTU1776	Bacteria	Actinobacteria	Acidimicrobiia	Acidimicrobiales	Ilumatobacteraceae	Desertimonas	0	0	0	43	0	0	0	0
OTU1777	Bacteria	Bacteroidetes	Cytophagia	Cytophagales	Fulvivirgaceae	Chryseolinea	0	0	0	7	0	0	0	36
OTU1778	Bacteria	Acidobacteria	Acidobacteria_Gp6	Gp6			0	0	0	0	31	12	0	0
OTU1779	Bacteria	Acidobacteria	Acidobacteria_Gp7	Gp7			0	0	0	0	24	19	0	0
OTU1780	Bacteria	Acidobacteria	Acidobacteria_Gp6	Gp6			0	0	0	0	0	0	43	0
OTU1781	Bacteria	Acidobacteria	Acidobacteria_Gp16	Gp16			0	0	0	0	0	0	43	0
OTU1782	Bacteria	Planctomycetes	Planctomycetacia	Pirellulales	Lacipirellulaceae	Bythopirellula	0	0	0	0	0	0	43	0
OTU1783	Bacteria	Chloroflexi	Anaerolineae	Anaerolineales	Anaerolineaceae	Thermanaerothrix	42	0	0	0	0	0	0	0
OTU1784	Bacteria	Proteobacteria	Alphaproteobacteria	Rhodospirillales	Rhodospirillaceae	Dongia	42	0	0	0	0	0	0	0
OTU1785	Bacteria	Actinobacteria	Thermoleophilia	Gaiellales	Gaiellaceae	Gaiella	42	0	0	0	0	0	0	0
OTU1786	Bacteria	Bacteroidetes	Chitinophagia	Chitinophagales	Chitinophagaceae	Flavitalea	42	0	0	0	0	0	0	0
OTU1787	Bacteria	Chloroflexi	Thermomicrobia	Sphaerobacterales	Sphaerobacteraceae	Nitrolancea	42	0	0	0	0	0	0	0
OTU1788	Bacteria	Candidatus_Saccharibacteria					30	0	0	0	0	0	12	0
OTU1789	Bacteria	candidate_division_WPS-1					21	0	0	0	0	0	21	0
OTU1790	Bacteria	Planctomycetes	Planctomycetacia	Pirellulales	Lacipirellulaceae	Lacipirellula	20	0	0	0	0	0	22	0
OTU1791	Bacteria	Acidobacteria	Acidobacteria_Gp3	Gp3			18	24	0	0	0	0	0	0
OTU1792	Bacteria	Acidobacteria	Acidobacteria_Gp6	Gp6			16	0	0	0	0	0	26	0
OTU1793	Bacteria	Parcubacteria					0	42	0	0	0	0	0	0
OTU1794	Bacteria	Proteobacteria	Betaproteobacteria				0	22	0	0	0	0	20	0
OTU1795	Bacteria	Planctomycetes	Phycisphaerae	Phycisphaerales	Phycisphaeraceae		0	19	0	0	0	0	23	0
OTU1796	Bacteria	Proteobacteria	Betaproteobacteria	Rhodocyclales			0	10	0	0	10	0	13	9
OTU1797	Bacteria	Proteobacteria	Gammaproteobacteria	Xanthomonadales	Xanthomonadaceae		0	0	42	0	0	0	0	0
OTU1798	Bacteria	Acidobacteria	Acidobacteria_Gp6	Gp6			0	0	42	0	0	0	0	0
OTU1799	Bacteria	Proteobacteria	Alphaproteobacteria	Rhodobacterales	Rhodobacteraceae	Oceanicella	0	0	42	0	0	0	0	0
OTU1800	Bacteria	Bacteroidetes	Cytophagia	Cytophagales	Cytophagaceae	Chryseotalea	0	0	25	0	0	17	0	0
OTU1801	Bacteria	Acidobacteria	Acidobacteria_Gp16	Gp16			0	0	17	0	0	25	0	0
OTU1802	Bacteria	Acidobacteria	Acidobacteria_Gp10	Gp10			0	0	16	0	0	26	0	0
OTU1803	Bacteria	Gemmatimonadetes	Longimicrobia	Longimicrobiales	Longimicrobiaceae	Longimicrobium	0	0	12	0	0	30	0	0
OTU1804	Bacteria	Acidobacteria	Acidobacteria_Gp6	Gp6			0	0	10	0	22	10	0	0
OTU1805	Bacteria	Proteobacteria	Gammaproteobacteria				0	0	10	0	18	14	0	0
OTU1806	Bacteria	Acidobacteria	Acidobacteria_Gp16	Gp16			0	0	8	4	15	15	0	0
OTU1807	Bacteria	Gemmatimonadetes	Gemmatimonadetes	Gemmatimonadales	Gemmatimonadaceae		0	0	0	42	0	0	0	0
OTU1808	Bacteria	Firmicutes	Bacilli	Bacillales	Bacillaceae_1	Bacillus	0	0	0	16	0	0	0	26
OTU1809	Bacteria	Proteobacteria	Alphaproteobacteria	Rhizobiales	Methylobacteriaceae	Microvirga	0	0	0	15	0	0	12	15
OTU1810	Bacteria	Acidobacteria	Acidobacteria_Gp7	Gp7			0	0	0	14	0	28	0	0
OTU1811	Bacteria	Acidobacteria	Acidobacteria_Gp6	Gp6			0	0	0	0	42	0	0	0
OTU1812	Bacteria	Actinobacteria	Thermoleophilia	Solirubrobacterales	Solirubrobacteraceae	Solirubrobacter	0	0	0	0	42	0	0	0
OTU1813	Bacteria	Firmicutes	Bacilli	Bacillales	Bacillaceae_1	Neobacillus	0	0	0	0	42	0	0	0
OTU1814	Bacteria	Acidobacteria	Acidobacteria_Gp6	Gp6			0	0	0	0	42	0	0	0
OTU1815	Bacteria	Proteobacteria	Alphaproteobacteria	Rhizobiales	Phyllobacteriaceae	Mesorhizobium	0	0	0	0	42	0	0	0
OTU1816	Bacteria	Acidobacteria	Acidobacteria_Gp4	Gp4			0	0	0	0	27	15	0	0
OTU1817	Bacteria	Gemmatimonadetes	Gemmatimonadetes	Gemmatimonadales	Gemmatimonadaceae		0	0	0	0	23	19	0	0
OTU1818	Bacteria	Actinobacteria	Acidimicrobiia	Acidimicrobiales	Iamiaceae	Actinomarinicola	0	0	0	0	21	21	0	0
OTU1819	Bacteria	Proteobacteria	Betaproteobacteria				0	0	0	0	20	22	0	0
OTU1820	Bacteria	Bacteroidetes	Saprospiria	Saprospirales	Saprospiraceae	Phaeodactylibacter	0	0	0	0	17	25	0	0
OTU1821	Bacteria	Bacteroidetes	Chitinophagia	Chitinophagales	Chitinophagaceae	Flavitalea	0	0	0	0	0	42	0	0
OTU1822	Bacteria	Actinobacteria	Thermoleophilia	Gaiellales	Gaiellaceae	Gaiella	0	0	0	0	0	0	42	0
OTU1823	Bacteria	Verrucomicrobia	Opitutae	Opitutales	Opitutaceae	Opitutus	0	0	0	0	0	0	42	0
OTU1824	Bacteria	Gemmatimonadetes	Gemmatimonadetes	Gemmatimonadales	Gemmatimonadaceae		0	0	0	0	0	0	0	42
OTU1825	Bacteria	Latescibacteria					0	0	0	0	0	0	0	42
OTU1826	Bacteria	Actinobacteria	Thermoleophilia	Gaiellales	Gaiellaceae	Gaiella	0	0	0	0	0	0	0	42
OTU1827	Bacteria	Proteobacteria	Alphaproteobacteria	Micropepsales	Micropepsaceae	Micropepsis	0	0	0	0	0	0	0	42
OTU1828	Bacteria	Gemmatimonadetes	Gemmatimonadetes	Gemmatimonadales	Gemmatimonadaceae	Gemmatirosa	0	0	0	0	0	0	0	42
OTU1829	Bacteria	Acidobacteria	Acidobacteria_Gp1	Gp1			41	0	0	0	0	0	0	0
OTU1830	Bacteria	Proteobacteria	Gammaproteobacteria	Legionellales	Legionellaceae	Legionella	41	0	0	0	0	0	0	0
OTU1831	Bacteria	Actinobacteria	Actinobacteria	Propionibacteriales	Nocardioidaceae	Nocardioides	41	0	0	0	0	0	0	0
OTU1832	Bacteria	Planctomycetes	Planctomycetacia	Pirellulales	Pirellulaceae	Pirellula	26	0	0	0	0	0	0	15
OTU1833	Bacteria						26	0	0	0	0	0	15	0
OTU1834	Bacteria	Actinobacteria	Thermoleophilia				22	0	0	0	0	0	19	0
OTU1835	Bacteria	Proteobacteria	Gammaproteobacteria	Xanthomonadales	Rhodanobacteraceae	Dokdonella	21	0	0	0	0	0	20	0
OTU1836	Bacteria	Actinobacteria	Acidimicrobiia	Acidimicrobiales	Iamiaceae		12	0	0	0	0	0	29	0
OTU1837	Bacteria	Proteobacteria	Betaproteobacteria	Burkholderiales	Oxalobacteraceae	Noviherbaspirillum	7	21	0	0	0	0	13	0
OTU1838	Bacteria	Acidobacteria	Acidobacteria_Gp7	Gp7			0	41	0	0	0	0	0	0
OTU1839	Bacteria	Proteobacteria	Alphaproteobacteria				0	33	0	0	0	0	8	0
OTU1840	Bacteria	Proteobacteria	Deltaproteobacteria	Myxococcales	Kofleriaceae	Kofleria	0	25	0	0	0	0	0	16
OTU1841	Bacteria	Gemmatimonadetes	Gemmatimonadetes	Gemmatimonadales	Gemmatimonadaceae	Roseisolibacter	0	21	0	0	0	0	20	0
OTU1842	Bacteria	Proteobacteria	Alphaproteobacteria	Micropepsales	Micropepsaceae	Rhizomicrobium	0	20	0	0	0	0	21	0
OTU1843	Bacteria	Bacteroidetes	Flavobacteriia	Flavobacteriales	Flavobacteriaceae	Flavobacterium	0	18	0	0	0	0	23	0
OTU1844	Bacteria	Proteobacteria	Gammaproteobacteria	Xanthomonadales	Rhodanobacteraceae		0	17	24	0	0	0	0	0
OTU1845	Bacteria						0	12	0	0	0	0	29	0
OTU1846	Bacteria	Acidobacteria	Acidobacteria_Gp4	Gp4			0	12	0	20	0	0	0	9
OTU1847	Bacteria	Proteobacteria	Deltaproteobacteria				0	0	41	0	0	0	0	0
OTU1848	Bacteria	Proteobacteria	Betaproteobacteria	Nitrosomonadales			0	0	41	0	0	0	0	0
OTU1849	Bacteria	Chloroflexi	Thermomicrobia	Sphaerobacterales	Sphaerobacteraceae	Nitrolancea	0	0	16	0	10	15	0	0
OTU1850	Bacteria	Proteobacteria	Betaproteobacteria	Nitrosomonadales			0	0	11	0	17	13	0	0
OTU1851	Bacteria	Acidobacteria	Acidobacteria_Gp6	Gp6			0	0	0	41	0	0	0	0
OTU1852	Bacteria	Planctomycetes	Planctomycetacia	Planctomycetales	Gemmataceae	Fimbriiglobus	0	0	0	21	0	0	0	20
OTU1853	Bacteria	Proteobacteria	Alphaproteobacteria	Rhodospirillales	Geminicoccaceae	Arboricoccus	0	0	0	0	41	0	0	0
OTU1854	Bacteria	Acidobacteria	Acidobacteria_Gp3	Gp3			0	0	0	0	41	0	0	0
OTU1855	Bacteria	Chloroflexi	Anaerolineae	Anaerolineales	Anaerolineaceae	Longilinea	0	0	0	0	41	0	0	0
OTU1856	Bacteria	Proteobacteria	Deltaproteobacteria	Myxococcales			0	0	0	0	25	16	0	0
OTU1857	Bacteria	Chlamydiae	Chlamydiia	Chlamydiales	Parachlamydiaceae	Parachlamydia	0	0	0	0	23	18	0	0
OTU1858	Bacteria	Acidobacteria	Acidobacteria_Gp3				0	0	0	0	23	0	0	18
OTU1859	Bacteria	Acidobacteria	Acidobacteria_Gp4	Gp4			0	0	0	0	23	18	0	0
OTU1860	Bacteria	Chloroflexi	Anaerolineae	Anaerolineales	Anaerolineaceae	Levilinea	0	0	0	0	21	20	0	0
OTU1861	Bacteria	Acidobacteria	Acidobacteria_Gp4	Gp4			0	0	0	0	0	41	0	0
OTU1862	Bacteria	Gemmatimonadetes	Gemmatimonadetes	Gemmatimonadales	Gemmatimonadaceae	Gemmatimonas	0	0	0	0	0	41	0	0
OTU1863	Bacteria	Actinobacteria	Thermoleophilia	Gaiellales	Gaiellaceae	Gaiella	0	0	0	0	0	0	41	0
OTU1864	Bacteria						0	0	0	0	0	0	41	0
OTU1865	Bacteria	Bacteroidetes	Chitinophagia	Chitinophagales	Chitinophagaceae	Flavitalea	0	0	0	0	0	0	33	8
OTU1866	Bacteria	Proteobacteria	Betaproteobacteria	Nitrosomonadales	Methylophilaceae	Methylophilus	40	0	0	0	0	0	0	0
OTU1867	Bacteria	Verrucomicrobia	Subdivision3				40	0	0	0	0	0	0	0
OTU1868	Bacteria	Bacteroidetes	Chitinophagia	Chitinophagales	Chitinophagaceae	Flavitalea	40	0	0	0	0	0	0	0
OTU1869	Bacteria						40	0	0	0	0	0	0	0
OTU1870	Bacteria	Actinobacteria	Thermoleophilia	Solirubrobacterales	Conexibacteraceae	Conexibacter	22	0	0	0	0	0	18	0
OTU1871	Bacteria	Verrucomicrobia	Spartobacteria				18	0	0	0	0	0	22	0
OTU1872	Bacteria	Proteobacteria	Alphaproteobacteria	Sphingomonadales	Sphingomonadaceae	Sphingomonas	7	0	0	0	0	0	11	22
OTU1873	Bacteria						0	40	0	0	0	0	0	0
OTU1874	Bacteria						0	40	0	0	0	0	0	0
OTU1875	Bacteria	Actinobacteria	Actinobacteria	Propionibacteriales	Nocardioidaceae	Nocardioides	0	27	0	0	0	0	13	0
OTU1876	Bacteria	Bacteroidetes	Chitinophagia	Chitinophagales	Chitinophagaceae	Rurimicrobium	0	26	0	0	0	0	0	14
OTU1877	Bacteria	Acidobacteria	Acidobacteria_Gp16	Gp16			0	18	0	0	0	0	22	0
OTU1878	Bacteria	Bacteroidetes	Chitinophagia	Chitinophagales	Chitinophagaceae		0	15	0	0	0	10	0	15
OTU1879	Bacteria	Bacteroidetes	Chitinophagia	Chitinophagales	Chitinophagaceae		0	14	0	12	0	0	0	14
OTU1880	Bacteria	Gemmatimonadetes	Gemmatimonadetes	Gemmatimonadales	Gemmatimonadaceae		0	7	10	6	0	0	0	17
OTU1881	Bacteria	Planctomycetes	Planctomycetacia	Planctomycetales	Planctomycetaceae		0	0	40	0	0	0	0	0
OTU1882	Bacteria	Proteobacteria	Gammaproteobacteria	Legionellales	Legionellaceae	Legionella	0	0	40	0	0	0	0	0
OTU1883	Bacteria	Proteobacteria	Deltaproteobacteria	Myxococcales	Myxococcaceae	Aggregicoccus	0	0	15	0	25	0	0	0
OTU1884	Bacteria	Gemmatimonadetes	Gemmatimonadetes	Gemmatimonadales	Gemmatimonadaceae	Roseisolibacter	0	0	12	0	15	0	0	13
OTU1885	Bacteria	Proteobacteria	Deltaproteobacteria	Myxococcales			0	0	0	40	0	0	0	0
OTU1886	Bacteria						0	0	0	40	0	0	0	0
OTU1887	Bacteria	Proteobacteria	Alphaproteobacteria	Rhizobiales	Aurantimonadaceae	Aureimonas	0	0	0	25	0	0	0	15
OTU1888	Bacteria	Bacteroidetes	Flavobacteriia	Flavobacteriales	Flavobacteriaceae	Flavobacterium	0	0	0	0	40	0	0	0
OTU1889	Bacteria	Proteobacteria	Alphaproteobacteria	Rhizobiales	Methylobacteriaceae	Microvirga	0	0	0	0	40	0	0	0
OTU1890	Bacteria	Verrucomicrobia	Terrimicrobia	Terrimicrobiales	Terrimicrobiaceae	Terrimicrobium	0	0	0	0	40	0	0	0
OTU1891	Bacteria	Proteobacteria	Alphaproteobacteria	Rhodospirillales	Stellaceae	Stella	0	0	0	0	40	0	0	0
OTU1892	Bacteria	Acidobacteria	Acidobacteria_Gp6	Gp6			0	0	0	0	40	0	0	0
OTU1893	Bacteria	Proteobacteria	Gammaproteobacteria				0	0	0	0	40	0	0	0
OTU1894	Bacteria	Actinobacteria	Thermoleophilia	Solirubrobacterales			0	0	0	0	30	10	0	0
OTU1895	Bacteria	Proteobacteria	Alphaproteobacteria	Rhizobiales	Roseiarcaceae	Roseiarcus	0	0	0	0	13	27	0	0
OTU1896	Bacteria	Nitrospirae	Nitrospira	Nitrospirales	Nitrospiraceae	Nitrospira	0	0	0	0	0	0	40	0
OTU1897	Bacteria	Verrucomicrobia	Spartobacteria				0	0	0	0	0	0	40	0
OTU1898	Bacteria	Proteobacteria	Alphaproteobacteria				0	0	0	0	0	0	21	19
OTU1899	Bacteria						0	0	0	0	0	0	0	40
OTU1900	Bacteria	Proteobacteria	Alphaproteobacteria	Caulobacterales	Caulobacteraceae	Phenylobacterium	39	0	0	0	0	0	0	0
OTU1901	Bacteria	Parcubacteria					39	0	0	0	0	0	0	0
OTU1902	Bacteria	Proteobacteria	Gammaproteobacteria	Nevskiales	Nevskiaceae	Nevskia	39	0	0	0	0	0	0	0
OTU1903	Bacteria	Actinobacteria	Actinobacteria	Frankiales	Frankiaceae	Jatrophihabitans	39	0	0	0	0	0	0	0
OTU1904	Bacteria	Bacteroidetes	Chitinophagia	Chitinophagales	Chitinophagaceae	Edaphobaculum	26	13	0	0	0	0	0	0
OTU1905	Bacteria	Acidobacteria	Acidobacteria_Gp7	Gp7			23	0	0	0	0	0	16	0
OTU1906	Bacteria	Proteobacteria	Alphaproteobacteria	Rhodospirillales	Acetobacteraceae		18	0	0	0	0	0	21	0
OTU1907	Bacteria	Acidobacteria	Acidobacteria_Gp2	Gp2			16	0	0	0	0	0	23	0
OTU1908	Bacteria	Acidobacteria	Acidobacteria_Gp4	Gp4			12	0	0	0	0	0	27	0
OTU1909	Bacteria	Parcubacteria					0	39	0	0	0	0	0	0
OTU1910	Bacteria	Acidobacteria	Acidobacteria_Gp3	Gp3			0	39	0	0	0	0	0	0
OTU1911	Bacteria	Actinobacteria	Thermoleophilia	Solirubrobacterales	Baekduiaceae	Baekduia	0	28	0	0	0	0	11	0
OTU1912	Bacteria	Bacteroidetes	Chitinophagia	Chitinophagales	Chitinophagaceae	Parasediminibacterium	0	13	0	0	0	0	26	0
OTU1913	Bacteria	Proteobacteria	Betaproteobacteria	Burkholderiales	Oxalobacteraceae	Massilia	0	10	0	29	0	0	0	0
OTU1914	Bacteria	Proteobacteria	Gammaproteobacteria	Legionellales	Legionellaceae	Legionella	0	4	0	0	0	0	21	14
OTU1915	Bacteria	Proteobacteria	Betaproteobacteria	Burkholderiales			0	0	22	17	0	0	0	0
OTU1916	Bacteria						0	0	19	0	20	0	0	0
OTU1917	Bacteria	Proteobacteria	Gammaproteobacteria	Xanthomonadales	Rhodanobacteraceae		0	0	19	0	20	0	0	0
OTU1918	Bacteria	Acidobacteria	Blastocatellia	Blastocatellales	Blastocatellaceae		0	0	17	0	0	22	0	0
OTU1919	Bacteria	Planctomycetes	Planctomycetacia	Planctomycetales	Planctomycetaceae	Gimesia	0	0	14	0	0	0	0	25
OTU1920	Bacteria						0	0	10	0	19	10	0	0
OTU1921	Bacteria	Acidobacteria	Acidobacteria_Gp6	Gp6			0	0	10	0	14	15	0	0
OTU1922	Bacteria	Verrucomicrobia	Spartobacteria				0	0	9	6	13	0	0	11
OTU1923	Bacteria	Proteobacteria	Betaproteobacteria				0	0	0	39	0	0	0	0
OTU1924	Bacteria	Proteobacteria	Gammaproteobacteria	Nevskiales	Steroidobacteraceae	Povalibacter	0	0	0	39	0	0	0	0
OTU1925	Bacteria	Proteobacteria	Alphaproteobacteria				0	0	0	18	0	0	0	21
OTU1926	Bacteria	Proteobacteria	Alphaproteobacteria	Caulobacterales	Hyphomonadaceae	Asprobacter	0	0	0	10	0	0	0	29
OTU1927	Bacteria	Acidobacteria	Acidobacteria_Gp16	Gp16			0	0	0	0	39	0	0	0
OTU1928	Bacteria	Proteobacteria	Alphaproteobacteria	Rhodospirillales	Geminicoccaceae	Arboricoccus	0	0	0	0	39	0	0	0
OTU1929	Bacteria	Proteobacteria	Alphaproteobacteria				0	0	0	0	29	10	0	0
OTU1930	Bacteria						0	0	0	0	28	11	0	0
OTU1931	Bacteria	Acidobacteria	Acidobacteria_Gp10	Gp10			0	0	0	0	27	0	0	12
OTU1932	Bacteria	Planctomycetes	Planctomycetacia	Pirellulales	Thermoguttaceae	Thermostilla	0	0	0	0	11	28	0	0
OTU1933	Bacteria	Proteobacteria	Deltaproteobacteria				0	0	0	0	0	39	0	0
OTU1934	Bacteria	Verrucomicrobia	Opitutae	Opitutales	Opitutaceae	Lacunisphaera	0	0	0	0	0	26	0	13
OTU1935	Bacteria	Acidobacteria	Acidobacteria_Gp1	Gp1			0	0	0	0	0	0	39	0
OTU1936	Bacteria	Verrucomicrobia	Subdivision3				0	0	0	0	0	0	39	0
OTU1937	Bacteria	Gemmatimonadetes	Longimicrobia	Longimicrobiales	Longimicrobiaceae	Longimicrobium	0	0	0	0	0	0	0	39
OTU1938	Bacteria	Acidobacteria	Acidobacteria_Gp1	Occallatibacter			0	0	0	0	0	0	0	39
OTU1939	Bacteria	candidate_division_WPS-1					38	0	0	0	0	0	0	0
OTU1940	Bacteria	Proteobacteria	Gammaproteobacteria	Legionellales	Coxiellaceae	Aquicella	38	0	0	0	0	0	0	0
OTU1941	Bacteria	Actinobacteria	Thermoleophilia	Solirubrobacterales			38	0	0	0	0	0	0	0
OTU1942	Bacteria	Actinobacteria	Actinobacteria	Propionibacteriales	Nocardioidaceae	Marmoricola	38	0	0	0	0	0	0	0
OTU1943	Bacteria	Chlamydiae	Chlamydiia	Chlamydiales	Parachlamydiaceae	Parachlamydia	15	0	0	0	0	0	0	23
OTU1944	Bacteria	Proteobacteria	Gammaproteobacteria	Legionellales	Coxiellaceae	Aquicella	10	0	0	0	0	0	28	0
OTU1945	Bacteria	Chloroflexi	Thermomicrobia	Sphaerobacterales	Sphaerobacteraceae	Nitrolancea	7	14	0	0	0	0	9	8
OTU1946	Bacteria	Nitrospirae	Nitrospira	Nitrospirales	Nitrospiraceae	Nitrospira	0	38	0	0	0	0	0	0
OTU1947	Bacteria	Verrucomicrobia	Opitutae	Opitutales	Opitutaceae	Opitutus	0	38	0	0	0	0	0	0
OTU1948	Bacteria	Chloroflexi					0	38	0	0	0	0	0	0
OTU1949	Bacteria	Actinobacteria	Acidimicrobiia	Acidimicrobiales	Iamiaceae	Actinomarinicola	0	38	0	0	0	0	0	0
OTU1950	Bacteria	Acidobacteria	Acidobacteria_Gp7	Gp7			0	38	0	0	0	0	0	0
OTU1951	Bacteria	Acidobacteria	Acidobacteria_Gp7	Gp7			0	26	0	0	0	0	12	0
OTU1952	Bacteria						0	23	0	0	0	0	0	15
OTU1953	Bacteria	Chlamydiae	Chlamydiia	Chlamydiales	Parachlamydiaceae	Parachlamydia	0	20	0	0	0	0	18	0
OTU1954	Bacteria	Proteobacteria	Deltaproteobacteria				0	7	0	0	0	0	31	0
OTU1955	Bacteria	Acidobacteria	Acidobacteria_Gp6	Gp6			0	5	0	20	0	0	0	13
OTU1956	Bacteria	Acidobacteria	Acidobacteria_Gp4	Gp4			0	0	38	0	0	0	0	0
OTU1957	Bacteria						0	0	38	0	0	0	0	0
OTU1958	Bacteria						0	0	13	0	25	0	0	0
OTU1959	Bacteria	Proteobacteria	Alphaproteobacteria	Rhizobiales	Phyllobacteriaceae	Phyllobacterium	0	0	11	10	17	0	0	0
OTU1960	Bacteria	Proteobacteria	Alphaproteobacteria	Rhodospirillales	Rhodospirillaceae		0	0	9	0	18	11	0	0
OTU1961	Bacteria	Acidobacteria	Acidobacteria_Gp10	Gp10			0	0	7	0	10	21	0	0
OTU1962	Bacteria	Acidobacteria	Acidobacteria_Gp6	Gp6			0	0	0	38	0	0	0	0
OTU1963	Bacteria	Acidobacteria	Acidobacteria_Gp3	Gp3			0	0	0	38	0	0	0	0
OTU1964	Bacteria	Actinobacteria	Acidimicrobiia	Acidimicrobiales	Ilumatobacteraceae	Desertimonas	0	0	0	38	0	0	0	0
OTU1965	Bacteria						0	0	0	0	38	0	0	0
OTU1966	Bacteria	Actinobacteria	Thermoleophilia	Gaiellales	Gaiellaceae	Gaiella	0	0	0	0	38	0	0	0
OTU1967	Bacteria	Proteobacteria	Gammaproteobacteria	Chromatiales			0	0	0	0	38	0	0	0
OTU1968	Bacteria	Actinobacteria	Thermoleophilia	Gaiellales	Gaiellaceae	Gaiella	0	0	0	0	38	0	0	0
OTU1969	Bacteria	Proteobacteria	Alphaproteobacteria	Rhizobiales	Methylobacteriaceae	Microvirga	0	0	0	0	38	0	0	0
OTU1970	Bacteria	Verrucomicrobia	Spartobacteria				0	0	0	0	38	0	0	0
OTU1971	Bacteria	Gemmatimonadetes	Gemmatimonadetes	Gemmatimonadales	Gemmatimonadaceae	Gemmatirosa	0	0	0	0	22	16	0	0
OTU1972	Bacteria	Bacteroidetes	Cytophagia	Cytophagales	Fulvivirgaceae		0	0	0	0	0	38	0	0
OTU1973	Bacteria	Proteobacteria	Gammaproteobacteria	Chromatiales			0	0	0	0	0	38	0	0
OTU1974	Bacteria						0	0	0	0	0	38	0	0
OTU1975	Bacteria	Chloroflexi					0	0	0	0	0	0	38	0
OTU1976	Bacteria	Nitrospirae	Nitrospira	Nitrospirales	Nitrospiraceae	Nitrospira	0	0	0	0	0	0	0	38
OTU1977	Bacteria	Proteobacteria	Alphaproteobacteria	Rhodospirillales	Azospirillaceae		0	0	0	0	0	0	0	38
OTU1978	Bacteria	Actinobacteria	Thermoleophilia	Solirubrobacterales	Baekduiaceae	Baekduia	37	0	0	0	0	0	0	0
OTU1979	Bacteria	Actinobacteria	Thermoleophilia	Gaiellales	Gaiellaceae	Gaiella	37	0	0	0	0	0	0	0
OTU1980	Bacteria	Acidobacteria	Acidobacteria_Gp6	Gp6			37	0	0	0	0	0	0	0
OTU1981	Bacteria	Chlamydiae	Chlamydiia	Chlamydiales	Parachlamydiaceae		37	0	0	0	0	0	0	0
OTU1982	Bacteria	Proteobacteria	Alphaproteobacteria	Rhizobiales	Hyphomicrobiaceae	Hyphomicrobium	37	0	0	0	0	0	0	0
OTU1983	Bacteria	Actinobacteria	Actinobacteria	Micrococcales			37	0	0	0	0	0	0	0
OTU1984	Bacteria	Proteobacteria	Deltaproteobacteria	Deltaproteobacteria_incertae_sedis			16	9	0	0	0	0	12	0
OTU1985	Bacteria	Proteobacteria	Alphaproteobacteria	Rhizobiales			13	0	0	0	0	24	0	0
OTU1986	Bacteria	Proteobacteria	Gammaproteobacteria	Gammaproteobacteria_incertae_sedis	Acidibacter		13	0	0	0	0	0	24	0
OTU1987	Bacteria	Verrucomicrobia	Subdivision3				0	37	0	0	0	0	0	0
OTU1988	Bacteria	Proteobacteria	Gammaproteobacteria	Xanthomonadales	Xanthomonadaceae	Arenimonas	0	37	0	0	0	0	0	0
OTU1989	Bacteria	Verrucomicrobia	Spartobacteria				0	37	0	0	0	0	0	0
OTU1990	Bacteria	Actinobacteria	Actinobacteria	Acidothermales	Acidothermaceae	Acidothermus	0	37	0	0	0	0	0	0
OTU1991	Bacteria						0	37	0	0	0	0	0	0
OTU1992	Bacteria	Acidobacteria	Acidobacteria_Gp7	Gp7			0	37	0	0	0	0	0	0
OTU1993	Bacteria	Chlamydiae	Chlamydiia	Chlamydiales	Parachlamydiaceae	Neochlamydia	0	37	0	0	0	0	0	0
OTU1994	Bacteria	Proteobacteria	Betaproteobacteria	Burkholderiales			0	23	0	0	0	0	14	0
OTU1995	Bacteria						0	23	0	0	0	0	14	0
OTU1996	Bacteria	Proteobacteria	Gammaproteobacteria	Legionellales	Coxiellaceae	Aquicella	0	19	0	0	0	0	0	18
OTU1997	Bacteria	Proteobacteria	Betaproteobacteria				0	19	0	0	0	0	18	0
[truncated: 4,121 more rows]
